# Supplementary material for: ﻿Into the unknown: the first barcode-assisted checklist of Psocoptera (Insecta, Psocodea) of Georgia with a census on country species richness
Source: Zookeys. 2023 Jun 27;1168:77–105. doi: 10.3897/zookeys.1168.103666 (PMC10320554; doi:10.3897/zookeys.1168.103666)
Supplement: Supplementary material 1 — Details for sampling locations [file zookeys-1168-077_article-103666__-s001.xlsx]

## Sheet: Sheet1
CaBOL ID	Unique Field ID	Institute	Order	Family	Taxon name	Describer and Year	Taxonomy Qualifier	Name	Number of individuals	Preparation type	Conservation notes	Life stage	Sex	Locality	Region	Province	Country	Date	Collecting Method	Latitude	Longitude	Method used	Altitude [m]	Habitat	Collecting Note // Microhabitat	Collectors
1010389		ISU	Psocoptera	Stenopsocidae	Graphopsocus cruciatus	(Linnaeus, 1768)		Seropian A.	1	96% pure ethanol	Freezer	Adult	Male	Sameba		Kvemo Kartli	Georgia	2021-09-25	beating	41.637	44.7521	Google Maps	1000	Meadow	on Carpinus orientalis	Bulbulashvili N.,Seropian A.
1010390		ISU	Psocoptera	Stenopsocidae	Graphopsocus cruciatus	(Linnaeus, 1768)		Seropian A.	1	96% pure ethanol	Freezer	Adult	Male	Sameba		Kvemo Kartli	Georgia	2021-09-25	beating	41.637	44.7521	Google Maps	1000	Meadow	on Carpinus orientalis	Bulbulashvili N.,Seropian A.
1012639		ISU	Psocoptera	Ectopsocidae	Ectopsocus briggsi	McLachlan, 1899		Seropian A.	1	96% pure ethanol	Freezer	Adult	Male	Kintrishi National Park	Lesser Causasus	Adjara	Georgia	2018-09-07	Malaise trap	41.7371	41.9792	GPS	404	Deciduous forest	River bank	GGBC (CaBOL) team
1012640		ISU	Psocoptera	Ectopsocidae	Ectopsocus briggsi	McLachlan, 1899		Seropian A.	1	96% pure ethanol	Freezer	Adult	Male	Kintrishi National Park	Lesser Causasus	Adjara	Georgia	2018-09-07	Malaise trap	41.7371	41.9792	GPS	404	Deciduous forest	River bank	GGBC (CaBOL) team
1012641		ISU	Psocoptera	Ectopsocidae	Ectopsocus briggsi	McLachlan, 1899		Seropian A.	1	96% pure ethanol	Freezer	Adult	Male	Kintrishi National Park	Lesser Causasus	Adjara	Georgia	2018-09-07	Malaise trap	41.7371	41.9792	GPS	404	Deciduous forest	River bank	GGBC (CaBOL) team
1012642		ISU	Psocoptera	Ectopsocidae	Ectopsocus briggsi	McLachlan, 1899		Seropian A.	1	96% pure ethanol	Freezer	Adult	Male	Tbilisi	Tbilisi	Tbilisi	Georgia	2021-07-31	Malaise trap	44.7798	41.7195	GPS	440	Urban area		GGBC (CaBOL) team
1012643		ISU	Psocoptera	Ectopsocidae	Ectopsocus briggsi	McLachlan, 1899		Seropian A.	1	96% pure ethanol	Freezer	Adult	Female	Tbilisi	Tbilisi	Tbilisi	Georgia	2021-07-31	Malaise trap	44.7798	41.7195	GPS	440	Urban area		GGBC (CaBOL) team
1012644		ISU	Psocoptera	Stenopsocidae	Graphopsocus cruciatus	(Linnaeus, 1768)		Seropian A.	1	96% pure ethanol	Freezer	Adult	Male	Shilda	Kvareli	Kakheti	Georgia	2021-05-01	Malaise trap	45.7162	42.0043	GPS	513	Suburban area		GGBC (CaBOL) team
1012645		ISU	Psocoptera	Stenopsocidae	Graphopsocus cruciatus	(Linnaeus, 1768)		Seropian A.	1	96% pure ethanol	Freezer	Adult	Male	Shilda	Kvareli	Kakheti	Georgia	2021-05-01	Malaise trap	45.7162	42.0043	GPS	513	Suburban area		GGBC (CaBOL) team
1012646		ISU	Psocoptera	Stenopsocidae	Graphopsocus cruciatus	(Linnaeus, 1768)		Seropian A.	1	96% pure ethanol	Freezer	Adult	Male	Kintrishi National Park	Lesser Causasus	Adjara	Georgia	2018-08-10	Malaise trap	41.7434	42.0818	GPS	1252	Deciduous forest	Above the waterfall	GGBC (CaBOL) team
1012647		ISU	Psocoptera	Stenopsocidae	Graphopsocus cruciatus	(Linnaeus, 1768)		Seropian A.	1	96% pure ethanol	Freezer	Adult	Male	Kintrishi National Park	Lesser Causasus	Adjara	Georgia	2018-08-10	Malaise trap	41.7434	42.0818	GPS	1252	Deciduous forest	Above the waterfall	GGBC (CaBOL) team
1012648		ISU	Psocoptera	Stenopsocidae	Graphopsocus cruciatus	(Linnaeus, 1768)		Seropian A.	1	96% pure ethanol	Freezer	Adult	Male	Kintrishi National Park	Lesser Causasus	Adjara	Georgia	2018-08-10	Malaise trap	41.7434	42.0818	GPS	1252	Deciduous forest	Above the waterfall	GGBC (CaBOL) team
1012649		ISU	Psocoptera	Caeciliusidae	Caecilius fuscopterus	(Latreille, 1799)		Seropian A.	1	96% pure ethanol	Freezer	Adult	Male	Kintrishi National Park	Lesser Causasus	Adjara	Georgia	2018-08-10	Malaise trap	41.7371	41.9792	GPS	404	Deciduous forest	River bank	GGBC (CaBOL) team
1012650		ISU	Psocoptera	Caeciliusidae	Caecilius fuscopterus	(Latreille, 1799)		Seropian A.	1	96% pure ethanol	Freezer	Adult	Male	Kintrishi National Park	Lesser Causasus	Adjara	Georgia	2018-08-10	Malaise trap	41.7371	41.9792	GPS	404	Deciduous forest	River bank	GGBC (CaBOL) team
1012651		ISU	Psocoptera	Caeciliusidae	Caecilius fuscopterus	(Latreille, 1799)		Seropian A.	1	96% pure ethanol	Freezer	Adult	Male	Kintrishi National Park	Lesser Causasus	Adjara	Georgia	2018-08-10	Malaise trap	41.7371	41.9792	GPS	404	Deciduous forest	River bank	GGBC (CaBOL) team
1012652		ISU	Psocoptera	Caeciliusidae	Caecilius fuscopterus	(Latreille, 1799)		Seropian A.	1	96% pure ethanol	Freezer	Adult	Male	Kintrishi National Park	Lesser Causasus	Adjara	Georgia	2018-08-10	Malaise trap	41.7371	41.9792	GPS	404	Deciduous forest	River bank	GGBC (CaBOL) team
1012653		ISU	Psocoptera	Caeciliusidae	Caecilius fuscopterus	(Latreille, 1799)		Seropian A.	1	96% pure ethanol	Freezer	Adult	Male	Kintrishi National Park	Lesser Causasus	Adjara	Georgia	2018-08-10	Malaise trap	41.7371	41.9792	GPS	404	Deciduous forest	River bank	GGBC (CaBOL) team
1012654		ISU	Psocoptera	Stenopsocidae	Stenopsocus immaculatus	(Stephens, 1836)		Seropian A.	1	96% pure ethanol	Freezer	Adult	Female	Kintrishi National Park	Lesser Causasus	Adjara	Georgia	2018-08-10	Malaise trap	41.7371	41.9792	GPS	404	Deciduous forest	River bank	GGBC (CaBOL) team
1012655		ISU	Psocoptera	Stenopsocidae	Stenopsocus immaculatus	(Stephens, 1836)		Seropian A.	1	96% pure ethanol	Freezer	Adult	Female	Kintrishi National Park	Lesser Causasus	Adjara	Georgia	2018-08-10	Malaise trap	41.7371	41.9792	GPS	404	Deciduous forest	River bank	GGBC (CaBOL) team
1012656		ISU	Psocoptera	Stenopsocidae	Stenopsocus immaculatus	(Stephens, 1836)		Seropian A.	1	96% pure ethanol	Freezer	Adult	Male	Kintrishi National Park	Lesser Causasus	Adjara	Georgia	2018-08-10	Malaise trap	41.7371	41.9792	GPS	404	Deciduous forest	River bank	GGBC (CaBOL) team
1012657		ISU	Psocoptera	Stenopsocidae	Stenopsocus immaculatus	(Stephens, 1836)		Seropian A.	1	96% pure ethanol	Freezer	Adult	Male	Kintrishi National Park	Lesser Causasus	Adjara	Georgia	2018-08-10	Malaise trap	41.7371	41.9792	GPS	404	Deciduous forest	River bank	GGBC (CaBOL) team
1012658		ISU	Psocoptera	Stenopsocidae	Stenopsocus immaculatus	(Stephens, 1836)		Seropian A.	1	96% pure ethanol	Freezer	Adult	Female	Kintrishi National Park	Lesser Causasus	Adjara	Georgia	2018-08-10	Malaise trap	41.7371	41.9792	GPS	404	Deciduous forest	River bank	GGBC (CaBOL) team
1012659		ISU	Psocoptera	Peripsocidae	Peripsocus subfasciatus	(Rambur, 1842)		Seropian A.	1	96% pure ethanol	Freezer	Adult	Female	Kintrishi National Park	Lesser Causasus	Adjara	Georgia	2018-09-07	Malaise trap	41.7371	41.9792	GPS	404	Deciduous forest	River bank	GGBC (CaBOL) team
1012660		ISU	Psocoptera	Peripsocidae	Peripsocus subfasciatus	(Rambur, 1842)		Seropian A.	1	96% pure ethanol	Freezer	Adult	Female	Kintrishi National Park	Lesser Causasus	Adjara	Georgia	2018-09-07	Malaise trap	41.7371	41.9792	GPS	404	Deciduous forest	River bank	GGBC (CaBOL) team
1012661		ISU	Psocoptera	Peripsocidae	Peripsocus subfasciatus	(Rambur, 1842)		Seropian A.	1	96% pure ethanol	Freezer	Adult	Female	Kintrishi National Park	Lesser Causasus	Adjara	Georgia	2018-09-07	Malaise trap	41.7371	41.9792	GPS	404	Deciduous forest	River bank	GGBC (CaBOL) team
1012662		ISU	Psocoptera	Peripsocidae	Peripsocus subfasciatus	(Rambur, 1842)		Seropian A.	1	96% pure ethanol	Freezer	Adult	Female	Kintrishi National Park	Lesser Causasus	Adjara	Georgia	2018-09-07	Malaise trap	41.7371	41.9792	GPS	404	Deciduous forest	River bank	GGBC (CaBOL) team
1012663		ISU	Psocoptera	Peripsocidae	Peripsocus subfasciatus	(Rambur, 1842)		Seropian A.	1	96% pure ethanol	Freezer	Adult	Female	Kintrishi National Park	Lesser Causasus	Adjara	Georgia	2018-09-07	Malaise trap	41.7371	41.9792	GPS	404	Deciduous forest	River bank	GGBC (CaBOL) team
1012664		ISU	Psocoptera	Caeciliusidae	Valenzuela flavidus	(Stephens, 1836)		Seropian A.	1	96% pure ethanol	Freezer	Adult	Female	Kintrishi National Park	Lesser Causasus	Adjara	Georgia	2018-10-19	Malaise trap	41.7434	42.0818	GPS	1252	Deciduous forest	Above the waterfall	GGBC (CaBOL) team
1012665		ISU	Psocoptera	Caeciliusidae	Valenzuela flavidus	(Stephens, 1836)		Seropian A.	1	96% pure ethanol	Freezer	Adult	Female	Kintrishi National Park	Lesser Causasus	Adjara	Georgia	2018-10-19	Malaise trap	41.7434	42.0818	GPS	1252	Deciduous forest	Above the waterfall	GGBC (CaBOL) team
1012666		ISU	Psocoptera	Caeciliusidae	Valenzuela flavidus	(Stephens, 1836)		Seropian A.	1	96% pure ethanol	Freezer	Adult	Female	Kintrishi National Park	Lesser Causasus	Adjara	Georgia	2018-10-19	Malaise trap	41.7434	42.0818	GPS	1252	Deciduous forest	Above the waterfall	GGBC (CaBOL) team
1012667		ISU	Psocoptera	Caeciliusidae	Valenzuela flavidus	(Stephens, 1836)		Seropian A.	1	96% pure ethanol	Freezer	Adult	Female	Kintrishi National Park	Lesser Causasus	Adjara	Georgia	2018-10-19	Malaise trap	41.7434	42.0818	GPS	1252	Deciduous forest	Above the waterfall	GGBC (CaBOL) team
1012668		ISU	Psocoptera	Caeciliusidae	Valenzuela flavidus	(Stephens, 1836)		Seropian A.	1	96% pure ethanol	Freezer	Adult	Female	Kintrishi National Park	Lesser Causasus	Adjara	Georgia	2018-10-19	Malaise trap	41.7434	42.0818	GPS	1252	Deciduous forest	Above the waterfall	GGBC (CaBOL) team
1012669		ISU	Psocoptera	Peripsocidae	Peripsocus didymus	Roesler, 1939		Seropian A.	1	96% pure ethanol	Freezer	Adult	Female	Kintrishi National Park	Lesser Causasus	Adjara	Georgia	2018-09-07	Malaise trap	41.7371	41.9792	GPS	404	Deciduous forest	River bank	GGBC (CaBOL) team
1012670		ISU	Psocoptera	Peripsocidae	Peripsocus didymus	Roesler, 1940		Seropian A.	1	96% pure ethanol	Freezer	Adult	Female	Kintrishi National Park	Lesser Causasus	Adjara	Georgia	2018-09-07	Malaise trap	41.7371	41.9792	GPS	404	Deciduous forest	River bank	GGBC (CaBOL) team
1012671		ISU	Psocoptera	Peripsocidae	Peripsocus didymus	Roesler, 1941		Seropian A.	1	96% pure ethanol	Freezer	Adult	Male	Kintrishi National Park	Lesser Causasus	Adjara	Georgia	2018-09-07	Malaise trap	41.7371	41.9792	GPS	404	Deciduous forest	River bank	GGBC (CaBOL) team
1012672		ISU	Psocoptera	Peripsocidae	Peripsocus didymus	Roesler, 1942		Seropian A.	1	96% pure ethanol	Freezer	Adult	Male	Kintrishi National Park	Lesser Causasus	Adjara	Georgia	2018-09-07	Malaise trap	41.7371	41.9792	GPS	404	Deciduous forest	River bank	GGBC (CaBOL) team
1012673		ISU	Psocoptera	Peripsocidae	Peripsocus didymus	Roesler, 1943		Seropian A.	1	96% pure ethanol	Freezer	Adult	Male	Kintrishi National Park	Lesser Causasus	Adjara	Georgia	2018-09-07	Malaise trap	41.7371	41.9792	GPS	404	Deciduous forest	River bank	GGBC (CaBOL) team
1012674		ISU	Psocoptera	Caeciliusidae	Valenzuela atricornis	(McLachlan, 1869)		Seropian A.	1	96% pure ethanol	Freezer	Adult	Female	Kintrishi National Park	Lesser Causasus	Adjara	Georgia	2018-09-07	Malaise trap	41.7371	41.9792	GPS	404	Deciduous forest	River bank	GGBC (CaBOL) team
1012675		ISU	Psocoptera	Caeciliusidae	Valenzuela atricornis	(McLachlan, 1869)		Seropian A.	1	96% pure ethanol	Freezer	Adult	Male	Kintrishi National Park	Lesser Causasus	Adjara	Georgia	2018-09-07	Malaise trap	41.7371	41.9792	GPS	404	Deciduous forest	River bank	GGBC (CaBOL) team
1012676		ISU	Psocoptera	Caeciliusidae	Valenzuela atricornis	(McLachlan, 1869)		Seropian A.	1	96% pure ethanol	Freezer	Adult	Male	Kintrishi National Park	Lesser Causasus	Adjara	Georgia	2018-09-07	Malaise trap	41.7371	41.9792	GPS	404	Deciduous forest	River bank	GGBC (CaBOL) team
1012677		ISU	Psocoptera	Caeciliusidae	Valenzuela atricornis	(McLachlan, 1869)		Seropian A.	1	96% pure ethanol	Freezer	Adult	Male	Kintrishi National Park	Lesser Causasus	Adjara	Georgia	2018-09-07	Malaise trap	41.7371	41.9792	GPS	404	Deciduous forest	River bank	GGBC (CaBOL) team
1012678		ISU	Psocoptera	Ectopsocidae	Ectopsocus briggsi	McLachlan, 1899		Seropian A.	1	96% pure ethanol	Freezer	Adult	Male	Kintrishi National Park	Lesser Causasus	Adjara	Georgia	2018-09-07	Malaise trap	41.7371	41.9792	GPS	404	Deciduous forest	River bank	GGBC (CaBOL) team
1012679		ISU	Psocoptera	Psocidae	Psococerastis gibbosa	(Sulzer, 1776)		Seropian A.	1	96% pure ethanol	Freezer	Adult	Male	Kintrishi National Park	Lesser Causasus	Adjara	Georgia	2018-07-27	Malaise trap	41.7482	42.094	GPS	1634	Deciduous forest	End of the wood	GGBC (CaBOL) team
1012680		ISU	Psocoptera	Psocidae	Psococerastis gibbosa	(Sulzer, 1776)		Seropian A.	1	96% pure ethanol	Freezer	Adult	Female	Kintrishi National Park	Lesser Causasus	Adjara	Georgia	2018-07-27	Malaise trap	41.7482	42.094	GPS	1634	Deciduous forest	End of the wood	GGBC (CaBOL) team
1012681		ISU	Psocoptera	Psocidae	Psococerastis gibbosa	(Sulzer, 1776)		Seropian A.	1	96% pure ethanol	Freezer	Adult	Male	Kintrishi National Park	Lesser Causasus	Adjara	Georgia	2018-07-27	Malaise trap	41.7482	42.094	GPS	1634	Deciduous forest	End of the wood	GGBC (CaBOL) team
1012682		ISU	Psocoptera	Psocidae	Psococerastis gibbosa	(Sulzer, 1776)		Seropian A.	1	96% pure ethanol	Freezer	Adult	Male	Kintrishi National Park	Lesser Causasus	Adjara	Georgia	2018-07-27	Malaise trap	41.7482	42.094	GPS	1634	Deciduous forest	End of the wood	GGBC (CaBOL) team
1012683		ISU	Psocoptera	Psocidae	Metylophorus nebulosus	(Stephens, 1836)		Seropian A.	1	96% pure ethanol	Freezer	Adult	Female	Kintrishi National Park	Lesser Causasus	Adjara	Georgia	2018-08-10	Malaise trap	41.7371	41.9792	GPS	404	Deciduous forest	River bank	GGBC (CaBOL) team
1012684		ISU	Psocoptera	Ectopsocidae	Ectopsocopsis cryptomeriae	(Enderlein, 1907)		Seropian A.	1	96% pure ethanol	Freezer	Adult	Female	Tbilisi	Tbilisi	Tbilisi	Georgia	2021-07-17	Malaise trap	44.7798	41.7195	GPS	440	Urban area		GGBC (CaBOL) team
1012685		ISU	Psocoptera	Ectopsocidae	Ectopsocopsis cryptomeriae	(Enderlein, 1907)		Seropian A.	1	96% pure ethanol	Freezer	Adult	Female	Tbilisi	Tbilisi	Tbilisi	Georgia	2021-07-17	Malaise trap	44.7798	41.7195	GPS	440	Urban area		GGBC (CaBOL) team
1012686		ISU	Psocoptera	Ectopsocidae	Ectopsocopsis cryptomeriae	(Enderlein, 1907)		Seropian A.	1	96% pure ethanol	Freezer	Adult	Male	Tbilisi	Tbilisi	Tbilisi	Georgia	2021-07-17	Malaise trap	44.7798	41.7195	GPS	440	Urban area		GGBC (CaBOL) team
1012687		ISU	Psocoptera	Ectopsocidae	Ectopsocopsis cryptomeriae	(Enderlein, 1907)		Seropian A.	1	96% pure ethanol	Freezer	Adult	Male	Tbilisi	Tbilisi	Tbilisi	Georgia	2021-07-17	Malaise trap	44.7798	41.7195	GPS	440	Urban area		GGBC (CaBOL) team
1012688		ISU	Psocoptera	Ectopsocidae	Ectopsocopsis cryptomeriae	(Enderlein, 1907)		Seropian A.	1	96% pure ethanol	Freezer	Adult	Female	Tbilisi	Tbilisi	Tbilisi	Georgia	2021-07-17	Malaise trap	44.7798	41.7195	GPS	440	Urban area		GGBC (CaBOL) team
1012694		ISU	Psocoptera	Caeciliusidae	Valenzuela flavidus	(Stephens, 1836)		Seropian A.	1	96% pure ethanol	Freezer	Adult	Female	Shilda	Kvareli	Kakheti	Georgia	2021-05-01	Malaise trap	45.7162	42.0043	GPS	513	Suburban area		GGBC (CaBOL) team
1012695		ISU	Psocoptera	Caeciliusidae	Valenzuela flavidus	(Stephens, 1836)		Seropian A.	1	96% pure ethanol	Freezer	Adult	Female	Kintrishi National Park	Lesser Causasus	Adjara	Georgia	2018-09-21	Malaise trap	41.7434	42.0818	GPS	1252	Deciduous forest	Above the waterfall	GGBC (CaBOL) team
1012696		ISU	Psocoptera	Caeciliusidae	Valenzuela burmeisteri	(Brauer, 1876)	Female	Seropian A.	1	96% pure ethanol	Freezer	Adult	Female	Kintrishi National Park	Lesser Causasus	Adjara	Georgia	2018-10-19	Malaise trap	41.7434	42.0818	GPS	1252	Deciduous forest	Above the waterfall	GGBC (CaBOL) team
1012697		ISU	Psocoptera	Lachesillidae	Lachesilla pedicularia	(Linnaeus, 1758)		Seropian A.	1	96% pure ethanol	Freezer	Adult	Male	Tbilisi	Tbilisi	Tbilisi	Georgia	2021-07-17	Malaise trap	44.7798	41.7195	GPS	440	Urban area		GGBC (CaBOL) team
1012698		ISU	Psocoptera	Lachesillidae	Lachesilla pedicularia	(Linnaeus, 1758)		Seropian A.	1	96% pure ethanol	Freezer	Adult	Male	Kintrishi National Park	Lesser Causasus	Adjara	Georgia	2018-10-19	Malaise trap	41.7434	42.0818	GPS	1252	Deciduous forest	Above the waterfall	GGBC (CaBOL) team
1012699		ISU	Psocoptera	Peripsocidae	Peripsocus alboguttatus	(Dalman, 1823)		Seropian A.	1	96% pure ethanol	Freezer	Adult	Male	Kintrishi National Park	Lesser Causasus	Adjara	Georgia	2018-08-10	Malaise trap	41.7371	41.9792	GPS	404	Deciduous forest	River bank	GGBC (CaBOL) team
1012700		ISU	Psocoptera	Peripsocidae	Peripsocus alboguttatus	(Dalman, 1823)		Seropian A.	1	96% pure ethanol	Freezer	Adult	Male	Kintrishi National Park	Lesser Causasus	Adjara	Georgia	2018-08-10	Malaise trap	41.7371	41.9792	GPS	404	Deciduous forest	River bank	GGBC (CaBOL) team
1012701		ISU	Psocoptera	Peripsocidae	Peripsocus alboguttatus	(Dalman, 1823)		Seropian A.	1	96% pure ethanol	Freezer	Adult	Male	Kintrishi National Park	Lesser Causasus	Adjara	Georgia	2018-09-07	Malaise trap	41.7371	41.9792	GPS	404	Deciduous forest	River bank	GGBC (CaBOL) team
1012702		ISU	Psocoptera	Peripsocidae	Peripsocus alboguttatus	(Dalman, 1823)		Seropian A.	1	96% pure ethanol	Freezer	Adult	Male	Kintrishi National Park	Lesser Causasus	Adjara	Georgia	2018-09-07	Malaise trap	41.7371	41.9792	GPS	404	Deciduous forest	River bank	GGBC (CaBOL) team
1012703		ISU	Psocoptera	Psocidae	Trichadenotecnum alexanderae	Sommerman, 1948		Seropian A.	1	96% pure ethanol	Freezer	Adult	Female	Kintrishi National Park	Lesser Causasus	Adjara	Georgia	2018-08-10	Malaise trap	41.7371	41.9792	GPS	404	Deciduous forest	River bank	GGBC (CaBOL) team
1012704		ISU	Psocoptera	Psocidae	Trichadenotecnum alexanderae	Sommerman, 1948		Seropian A.	1	96% pure ethanol	Freezer	Adult	Female	Kintrishi National Park	Lesser Causasus	Adjara	Georgia	2018-08-10	Malaise trap	41.7371	41.9792	GPS	404	Deciduous forest	River bank	GGBC (CaBOL) team
1012705		ISU	Psocoptera	Psocidae	Loensia fasciata	(J.C.Fabricius, 1787)		Seropian A.	1	96% pure ethanol	Freezer	Adult	Male	Kintrishi National Park	Lesser Causasus	Adjara	Georgia	2018-06-15	Malaise trap	41.7371	41.9792	GPS	404	Deciduous forest	River bank	GGBC (CaBOL) team
1012706		ISU	Psocoptera	Stenopsocidae	Enderleinella obsoleta	(Stephens, 1836)		Seropian A.	1	96% pure ethanol	Freezer	Adult	Male	Kintrishi National Park	Lesser Causasus	Adjara	Georgia	2018-08-10	Malaise trap	41.7441	42.0834	GPS	1264	Deciduous forest	Above the waterfall	GGBC (CaBOL) team
1012707		ISU	Psocoptera	Stenopsocidae	Enderleinella obsoleta	(Stephens, 1836)		Seropian A.	1	96% pure ethanol	Freezer	Adult	Male	Kintrishi National Park	Lesser Causasus	Adjara	Georgia	2018-08-10	Malaise trap	41.7441	42.0834	GPS	1264	Deciduous forest	Above the waterfall	GGBC (CaBOL) team
1012708		ISU	Psocoptera	Ectopsocidae	Ectopsocus briggsi	McLachlan, 1899		Seropian A.	1	96% pure ethanol	Freezer	Adult	Female	Kintrishi National Park	Lesser Causasus	Adjara	Georgia	2018-09-21	Malaise trap	41.7434	42.0818	GPS	1252	Deciduous forest	Above the waterfall	GGBC (CaBOL) team
1012709		ISU	Psocoptera	Ectopsocidae	Ectopsocus briggsi	McLachlan, 1899		Seropian A.	1	96% pure ethanol	Freezer	Adult	Female	Kintrishi National Park	Lesser Causasus	Adjara	Georgia	2018-09-21	Malaise trap	41.7434	42.0818	GPS	1252	Deciduous forest	Above the waterfall	GGBC (CaBOL) team
1012710		ISU	Psocoptera	Philotarsidae	Aaroniella badonneli	(Danks, 1950)		Seropian A.	1	96% pure ethanol	Freezer	Adult	Female	Kintrishi National Park	Lesser Causasus	Adjara	Georgia	2018-07-27	Malaise trap	41.7378	41.9786	GPS	403	Deciduous forest	River bank	GGBC (CaBOL) team
1012711		ISU	Psocoptera	Philotarsidae	Aaroniella badonneli	(Danks, 1950)		Seropian A.	1	96% pure ethanol	Freezer	Adult	Female	Kintrishi National Park	Lesser Causasus	Adjara	Georgia	2018-07-27	Malaise trap	41.7378	41.9786	GPS	403	Deciduous forest	River bank	GGBC (CaBOL) team
1012712		ISU	Psocoptera	Psocidae	Psocus bipunctatus	(Linnaeus, 1761)		Seropian A.	1	96% pure ethanol	Freezer	Adult	Male	Kintrishi National Park	Lesser Causasus	Adjara	Georgia	2018-06-29	Malaise trap	41.7378	41.9786	GPS	403	Deciduous forest	River bank	GGBC (CaBOL) team
1012713		ISU	Psocoptera	Ectopsocidae	Ectopsocopsis cryptomeriae	(Enderlein, 1907)		Seropian A.	1	96% pure ethanol	Freezer	Adult	Female	Shilda	Kvareli	Kakheti	Georgia	2021-07-17	Malaise trap	45.7162	42.0043	GPS	513	Suburban area		GGBC (CaBOL) team
1012714		ISU	Psocoptera	Ectopsocidae	Ectopsocopsis cryptomeriae	(Enderlein, 1907)		Seropian A.	1	96% pure ethanol	Freezer	Adult	Male	Shilda	Kvareli	Kakheti	Georgia	2021-07-17	Malaise trap	45.7162	42.0043	GPS	513	Suburban area		GGBC (CaBOL) team
1012715		ISU	Psocoptera	Ectopsocidae	Ectopsocopsis cryptomeriae	(Enderlein, 1907)		Seropian A.	1	96% pure ethanol	Freezer	Adult	Female	Shilda	Kvareli	Kakheti	Georgia	2021-07-17	Malaise trap	45.7162	42.0043	GPS	513	Suburban area		GGBC (CaBOL) team
1012716		ISU	Psocoptera	Ectopsocidae	Ectopsocopsis cryptomeriae	(Enderlein, 1907)		Seropian A.	1	96% pure ethanol	Freezer	Adult	Female	Shilda	Kvareli	Kakheti	Georgia	2021-07-17	Malaise trap	45.7162	42.0043	GPS	513	Suburban area		GGBC (CaBOL) team
1012717		ISU	Psocoptera	Ectopsocidae	Ectopsocopsis cryptomeriae	(Enderlein, 1907)		Seropian A.	1	96% pure ethanol	Freezer	Adult	Male	Tbilisi	Tbilisi	Tbilisi	Georgia	2021-07-17	Malaise trap	44.7798	41.7195	GPS	440	Urban area		GGBC (CaBOL) team
1012718		ISU	Psocoptera	Caeciliusidae	Valenzuela atricornis	(McLachlan, 1869)		Seropian A.	1	96% pure ethanol	Freezer	Adult	Male	Kintrishi National Park	Lesser Causasus	Adjara	Georgia	2018-09-07	Malaise trap	41.7378	41.9786	GPS	403	Deciduous forest	River bank	GGBC (CaBOL) team
1012719		ISU	Psocoptera	Caeciliusidae	Valenzuela atricornis	(McLachlan, 1869)		Seropian A.	1	96% pure ethanol	Freezer	Adult	Male	Kintrishi National Park	Lesser Causasus	Adjara	Georgia	2018-09-07	Malaise trap	41.7378	41.9786	GPS	403	Deciduous forest	River bank	GGBC (CaBOL) team
1012720		ISU	Psocoptera	Caeciliusidae	Caecilius fuscopterus	(Latreille, 1799)		Seropian A.	1	96% pure ethanol	Freezer	Adult	Female	Kintrishi National Park	Lesser Causasus	Adjara	Georgia	2018-09-07	Malaise trap	41.7294	42.0775	GPS	1020	Deciduous forest	Khino monastery	GGBC (CaBOL) team
1012721		ISU	Psocoptera	Caeciliusidae	Caecilius fuscopterus	(Latreille, 1799)		Seropian A.	1	96% pure ethanol	Freezer	Adult	Male	Kintrishi National Park	Lesser Causasus	Adjara	Georgia	2018-09-07	Malaise trap	41.7294	42.0775	GPS	1020	Deciduous forest	Khino monastery	GGBC (CaBOL) team
1012722		ISU	Psocoptera	Caeciliusidae	Caecilius fuscopterus	(Latreille, 1799)		Seropian A.	1	96% pure ethanol	Freezer	Adult	Female	Kintrishi National Park	Lesser Causasus	Adjara	Georgia	2018-10-19	Malaise trap	41.7294	42.0775	GPS	1020	Deciduous forest	Khino monastery	GGBC (CaBOL) team
1012723		ISU	Psocoptera	Peripsocidae	Peripsocus subfasciatus	(Rambur, 1842)		Seropian A.	1	96% pure ethanol	Freezer	Adult	Male	Kintrishi National Park	Lesser Causasus	Adjara	Georgia	2018-08-10	Malaise trap	41.7371	41.9792	GPS	404	Deciduous forest	River bank	GGBC (CaBOL) team
1012724		ISU	Psocoptera	Peripsocidae	Peripsocus subfasciatus	(Rambur, 1842)		Seropian A.	1	96% pure ethanol	Freezer	Adult	Female	Kintrishi National Park	Lesser Causasus	Adjara	Georgia	2018-08-10	Malaise trap	41.7371	41.9792	GPS	404	Deciduous forest	River bank	GGBC (CaBOL) team
1012725		ISU	Psocoptera	Stenopsocidae	Stenopsocus immaculatus	(Stephens, 1836)		Seropian A.	1	96% pure ethanol	Freezer	Adult	Female	Kintrishi National Park	Lesser Causasus	Adjara	Georgia	2018-09-07	Malaise trap	41.7371	41.9792	GPS	404	Deciduous forest	River bank	GGBC (CaBOL) team
1012726		ISU	Psocoptera	Stenopsocidae	Stenopsocus immaculatus	(Stephens, 1836)		Seropian A.	1	96% pure ethanol	Freezer	Adult	Female	Kintrishi National Park	Lesser Causasus	Adjara	Georgia	2018-09-07	Malaise trap	41.7371	41.9792	GPS	404	Deciduous forest	River bank	GGBC (CaBOL) team
1012730		ISU	Psocoptera	Ectopsocidae	Ectopsocus briggsi	McLachlan, 1899		Seropian A.	1	96% pure ethanol	Freezer	Adult	Male	Kintrishi National Park	Lesser Causasus	Adjara	Georgia	2018-08-10	Malaise trap	41.7434	42.0818	GPS	1252	Deciduous forest	Above the waterfall	GGBC (CaBOL) team
1012731		ISU	Psocoptera	Ectopsocidae	Ectopsocus briggsi	McLachlan, 1899		Seropian A.	1	96% pure ethanol	Freezer	Adult	Male	Kintrishi National Park	Lesser Causasus	Adjara	Georgia	2018-08-10	Malaise trap	41.7434	42.0818	GPS	1252	Deciduous forest	Above the waterfall	GGBC (CaBOL) team
1012732		ISU	Psocoptera	Stenopsocidae	Stenopsocus immaculatus	(Stephens, 1836)		Seropian A.	1	96% pure ethanol	Freezer	Adult	Male	Kintrishi National Park	Lesser Causasus	Adjara	Georgia	2018-08-10	Malaise trap	41.7371	41.9792	GPS	404	Deciduous forest	River bank	GGBC (CaBOL) team
1012733		ISU	Psocoptera	Psocidae	Psococerastis gibbosa	(Sulzer, 1776)		Seropian A.	1	96% pure ethanol	Freezer	Adult	Female	Kintrishi National Park	Lesser Causasus	Adjara	Georgia	2018-07-27	Malaise trap	41.7482	42.094	GPS	1634	Deciduous forest	End of the wood	GGBC (CaBOL) team
1012810		ISU	Psocoptera	Elipsocidae	Elipsocus moebiusi	Tetens, 1891		Seropian A.	1	96% pure ethanol	Freezer	Adult	Female	Kintrishi National Park	Lesser Causasus	Adjara	Georgia	2018-07-13	Malaise trap	41.7477	42.0951	GPS	1637	Deciduous forest	End of the wood	GGBC (CaBOL) team
1012837		ISU	Psocoptera	Psocidae	Trichadenotecnum alexanderae	Sommerman, 1948		Seropian A.	1	96 % pure ethanol	Freezer	Adult	Male	Kintrishi National Park	Lesser Causasus	Adjara	Georgia	2018-07-13	Malaise trap 2	41.7294	42.0775	GPS	1025	Deciduous forest	Khino monastery	GGBC (CaBOL) team
1012838		ISU	Psocoptera	Psocidae	Trichadenotecnum alexanderae	Sommerman, 1948		Seropian A.	1	96 % pure ethanol	Freezer	Adult	Female	Kintrishi National Park	Lesser Causasus	Adjara	Georgia	2018-07-13	Malaise trap 2	41.7294	42.0775	GPS	1025	Deciduous forest	Khino monastery	GGBC (CaBOL) team
1012850		ISU	Psocoptera	Ectopsocidae	Ectopsocus briggsi	McLachlan, 1899		Seropian A.	1	96 % pure ethanol	Freezer	Adult	Male	Kintrishi National Park	Lesser Causasus	Adjara	Georgia	2018-05-05	Malaise trap 2	41.7294	42.0775	GPS	1025	Deciduous forest	Khino monastery	GGBC (CaBOL) team
1012862		ISU	Psocoptera	Psocidae	Psococerastis gibbosa	(Sulzer, 1776)		Seropian A.	1	96 % pure ethanol	Freezer	Adult	Male	Kintrishi National Park	Lesser Causasus	Adjara	Georgia	2018-09-21	Malaise trap 2	41.7294	42.0775	GPS	1025	Deciduous forest	Khino monastery	GGBC (CaBOL) team
1012875		ISU	Psocoptera	Psocidae	Metylophorus nebulosus	(Stephens, 1836)		Seropian A.	1	96 % pure ethanol	Freezer	Adult	Male	Kintrishi National Park	Lesser Causasus	Adjara	Georgia	2018-08-24	Malaise trap 2	41.7294	42.0775	GPS	1025	Deciduous forest	Khino monastery	GGBC (CaBOL) team
1012876		ISU	Psocoptera	Psocidae	Psococerastis gibbosa	(Sulzer, 1776)		Seropian A.	1	96 % pure ethanol	Freezer	Adult	Male	Kintrishi National Park	Lesser Causasus	Adjara	Georgia	2018-09-07	Malaise trap 2	41.7294	42.0775	GPS	1025	Deciduous forest	Khino monastery	GGBC (CaBOL) team
1012877		ISU	Psocoptera	Peripsocidae	Peripsocus subfasciatus	(Rambur, 1842)		Seropian A.	1	96 % pure ethanol	Freezer	Adult	Female	Kintrishi National Park	Lesser Causasus	Adjara	Georgia	2018-09-21	Malaise trap 2	41.7294	42.0775	GPS	1025	Deciduous forest	Khino monastery	GGBC (CaBOL) team
1012878		ISU	Psocoptera	Psocidae	Loensia fasciata	(J.C.Fabricius, 1787)		Seropian A.	1	96 % pure ethanol	Freezer	Adult	Female	Kintrishi National Park	Lesser Causasus	Adjara	Georgia	2018-05-05	Malaise trap 2	41.7294	42.0775	GPS	1025	Deciduous forest	Khino monastery	GGBC (CaBOL) team
1012879		ISU	Psocoptera	Philotarsidae	Aaroniella badonneli	(Danks, 1950)		Seropian A.	1	96 % pure ethanol	Freezer	Adult	Female	Kintrishi National Park	Lesser Causasus	Adjara	Georgia	2018-08-24	Malaise trap 2	41.7294	42.0775	GPS	1025	Deciduous forest	Khino monastery	GGBC (CaBOL) team
1012880		ISU	Psocoptera	Amphipsocidae	Kolbia quisquiliarum	Bertkau, 1882		Seropian A.	1	96 % pure ethanol	Freezer	Adult	Male	Kintrishi National Park	Lesser Causasus	Adjara	Georgia	2018-08-24	Malaise trap 2	41.7294	42.0775	GPS	1025	Deciduous forest	Khino monastery	GGBC (CaBOL) team
1012881		ISU	Psocoptera	Amphipsocidae	Kolbia quisquiliarum	Bertkau, 1882		Seropian A.	1	96 % pure ethanol	Freezer	Adult	Male	Kintrishi National Park	Lesser Causasus	Adjara	Georgia	2018-08-24	Malaise trap 2	41.7294	42.0775	GPS	1025	Deciduous forest	Khino monastery	GGBC (CaBOL) team
1012882		ISU	Psocoptera	Amphipsocidae	Kolbia quisquiliarum	Bertkau, 1882		Seropian A.	1	96 % pure ethanol	Freezer	Adult	Male	Kintrishi National Park	Lesser Causasus	Adjara	Georgia	2018-08-24	Malaise trap 2	41.7294	42.0775	GPS	1025	Deciduous forest	Khino monastery	GGBC (CaBOL) team
1012883		ISU	Psocoptera	Amphipsocidae	Kolbia quisquiliarum	Bertkau, 1882		Seropian A.	1	96 % pure ethanol	Freezer	Adult	Male	Kintrishi National Park	Lesser Causasus	Adjara	Georgia	2018-08-24	Malaise trap 2	41.7294	42.0775	GPS	1025	Deciduous forest	Khino monastery	GGBC (CaBOL) team
1012884		ISU	Psocoptera	Amphipsocidae	Kolbia quisquiliarum	Bertkau, 1882		Seropian A.	1	96 % pure ethanol	Freezer	Adult	Male	Kintrishi National Park	Lesser Causasus	Adjara	Georgia	2018-08-24	Malaise trap 2	41.7294	42.0775	GPS	1025	Deciduous forest	Khino monastery	GGBC (CaBOL) team
1012885		ISU	Psocoptera	Amphipsocidae	Kolbia quisquiliarum	Bertkau, 1882		Seropian A.	1	96 % pure ethanol	Freezer	Adult	Male	Kintrishi National Park	Lesser Causasus	Adjara	Georgia	2018-08-24	Malaise trap 2	41.7294	42.0775	GPS	1025	Deciduous forest	Khino monastery	GGBC (CaBOL) team
1012890		ISU	Psocoptera	Peripsocidae	Peripsocus alboguttatus	(Dalman, 1823)		Seropian A.	1	96 % pure ethanol	Freezer	Adult	Male	Mandaeti	Great Caucasus	Imereti	Georgia	2021-06-26	Malaise trap 3	43.3284	42.1756	GPS	770	Urban area		GGBC (CaBOL) team
1012891		ISU	Psocoptera	Peripsocidae	Peripsocus alboguttatus	(Dalman, 1823)		Seropian A.	1	96 % pure ethanol	Freezer	Adult	Female	Mandaeti	Great Caucasus	Imereti	Georgia	2021-06-26	Malaise trap 3	43.3284	42.1756	GPS	770	Urban area		GGBC (CaBOL) team
1012893		ISU	Psocoptera	Caeciliusidae	Caecilius fuscopterus	(Latreille, 1799)		Seropian A.	1	96 % pure ethanol	Freezer	Adult	Female	Kintrishi National Park	Lesser Causasus	Adjara	Georgia	2018-10-19	Malaise trap 2	41.7294	42.0775	GPS	1025	Deciduous forest	Khino monastery	GGBC (CaBOL) team
1012894		ISU	Psocoptera	Caeciliusidae	Caecilius fuscopterus	(Latreille, 1799)		Seropian A.	1	96 % pure ethanol	Freezer	Adult	Female	Kintrishi National Park	Lesser Causasus	Adjara	Georgia	2018-10-19	Malaise trap 2	41.7294	42.0775	GPS	1025	Deciduous forest	Khino monastery	GGBC (CaBOL) team
1012895		ISU	Psocoptera	Caeciliusidae	Caecilius fuscopterus	(Latreille, 1799)		Seropian A.	1	96 % pure ethanol	Freezer	Adult	Female	Kintrishi National Park	Lesser Causasus	Adjara	Georgia	2018-10-19	Malaise trap 2	41.7294	42.0775	GPS	1025	Deciduous forest	Khino monastery	GGBC (CaBOL) team
1012896		ISU	Psocoptera	Caeciliusidae	Caecilius fuscopterus	(Latreille, 1799)		Seropian A.	1	96 % pure ethanol	Freezer	Adult	Female	Kintrishi National Park	Lesser Causasus	Adjara	Georgia	2018-10-19	Malaise trap 2	41.7294	42.0775	GPS	1025	Deciduous forest	Khino monastery	GGBC (CaBOL) team
1012897		ISU	Psocoptera	Caeciliusidae	Caecilius fuscopterus	(Latreille, 1799)		Seropian A.	1	96 % pure ethanol	Freezer	Adult	Female	Kintrishi National Park	Lesser Causasus	Adjara	Georgia	2018-10-19	Malaise trap 2	41.7294	42.0775	GPS	1025	Deciduous forest	Khino monastery	GGBC (CaBOL) team
1012899		ISU	Psocoptera	Stenopsocidae	Graphopsocus cruciatus	(Linnaeus, 1768)		Seropian A.	1	96 % pure ethanol	Freezer	Adult	Male	Kintrishi National Park	Lesser Causasus	Adjara	Georgia	2018-07-27	Malaise trap 2	41.7294	42.0775	GPS	1025	Deciduous forest	Khino monastery	GGBC (CaBOL) team
1012900		ISU	Psocoptera	Stenopsocidae	Graphopsocus cruciatus	(Linnaeus, 1768)		Seropian A.	1	96 % pure ethanol	Freezer	Adult	Male	Kintrishi National Park	Lesser Causasus	Adjara	Georgia	2018-07-27	Malaise trap 2	41.7294	42.0775	GPS	1025	Deciduous forest	Khino monastery	GGBC (CaBOL) team
1012901		ISU	Psocoptera	Stenopsocidae	Graphopsocus cruciatus	(Linnaeus, 1768)		Seropian A.	1	96 % pure ethanol	Freezer	Adult	Male	Kintrishi National Park	Lesser Causasus	Adjara	Georgia	2018-07-27	Malaise trap 2	41.7294	42.0775	GPS	1025	Deciduous forest	Khino monastery	GGBC (CaBOL) team
1012902		ISU	Psocoptera	Stenopsocidae	Graphopsocus cruciatus	(Linnaeus, 1768)		Seropian A.	1	96 % pure ethanol	Freezer	Adult	Male	Shilda	Great Caucasus	Kakheti	Georgia	2021-05-01	Malaise trap 1	45.7162	42.0043	GPS	513	Urban area		GGBC (CaBOL) team
1012903		ISU	Psocoptera	Stenopsocidae	Graphopsocus cruciatus	(Linnaeus, 1768)		Seropian A.	1	96 % pure ethanol	Freezer	Adult	Male	Shilda	Great Caucasus	Kakheti	Georgia	2021-05-01	Malaise trap 1	45.7162	42.0043	GPS	513	Urban area		GGBC (CaBOL) team
1012906		ISU	Psocoptera	Lachesillidae	Lachesilla bernardi	Badonnel, 1938		Seropian A.	1	96 % pure ethanol	Freezer	Adult	Male	Shilda	Great Caucasus	Kakheti	Georgia	2021-08-14	Malaise trap 1	45.7162	42.0043	GPS	513	Urban area		GGBC (CaBOL) team
1012908		ISU	Psocoptera	Lachesillidae	Lachesilla pedicularia	(Linnaeus, 1758)		Seropian A.	1	96 % pure ethanol	Freezer	Adult	Male	Mandaeti	Great Caucasus	Imereti	Georgia	2021-06-05	Malaise trap 3	43.3284	42.1756	GPS	770	Urban area		GGBC (CaBOL) team
1012909		ISU	Psocoptera	Lachesillidae	Lachesilla pedicularia	(Linnaeus, 1758)		Seropian A.	1	96 % pure ethanol	Freezer	Adult	Female	Mandaeti	Great Caucasus	Imereti	Georgia	2021-06-05	Malaise trap 3	43.3284	42.1756	GPS	770	Urban area		GGBC (CaBOL) team
1012910		ISU	Psocoptera	Lachesillidae	Lachesilla pedicularia	(Linnaeus, 1758)		Seropian A.	1	96 % pure ethanol	Freezer	Adult	Male	Mandaeti	Great Caucasus	Imereti	Georgia	2021-06-05	Malaise trap 3	43.3284	42.1756	GPS	770	Urban area		GGBC (CaBOL) team
1012911		ISU	Psocoptera	Lachesillidae	Lachesilla pedicularia	(Linnaeus, 1758)		Seropian A.	1	96 % pure ethanol	Freezer	Adult	Female	Mandaeti	Great Caucasus	Imereti	Georgia	2021-06-05	Malaise trap 3	43.3284	42.1756	GPS	770	Urban area		GGBC (CaBOL) team
1012912		ISU	Psocoptera	Ectopsocidae	Ectopsocus briggsi	McLachlan, 1899		Seropian A.	1	96 % pure ethanol	Freezer	Adult	Female	Kintrishi National Park	Lesser Causasus	Adjara	Georgia	2018-07-27	Malaise trap 2	41.7294	42.0775	GPS	1025	Deciduous forest	Khino monastery	GGBC (CaBOL) team
1012913		ISU	Psocoptera	Ectopsocidae	Ectopsocus briggsi	McLachlan, 1899		Seropian A.	1	96 % pure ethanol	Freezer	Adult	Female	Kintrishi National Park	Lesser Causasus	Adjara	Georgia	2018-07-27	Malaise trap 2	41.7294	42.0775	GPS	1025	Deciduous forest	Khino monastery	GGBC (CaBOL) team
1012914		ISU	Psocoptera	Ectopsocidae	Ectopsocus briggsi	McLachlan, 1899		Seropian A.	1	96 % pure ethanol	Freezer	Adult	Female	Kintrishi National Park	Lesser Causasus	Adjara	Georgia	2018-07-27	Malaise trap 2	41.7294	42.0775	GPS	1025	Deciduous forest	Khino monastery	GGBC (CaBOL) team
1012915		ISU	Psocoptera	Ectopsocidae	Ectopsocus briggsi	McLachlan, 1899		Seropian A.	1	96 % pure ethanol	Freezer	Adult	Female	Kintrishi National Park	Lesser Causasus	Adjara	Georgia	2018-07-27	Malaise trap 2	41.7294	42.0775	GPS	1025	Deciduous forest	Khino monastery	GGBC (CaBOL) team
1012917		ISU	Psocoptera	Ectopsocidae	Ectopsocopsis cryptomeriae	(Enderlein, 1907)		Seropian A.	1	96 % pure ethanol	Freezer	Adult	Female	Tbilisi		Tbilisi	Georgia	2021-07-31	Malaise trap 2	44.7798	41.7195	GPS	440	Urban area		GGBC (CaBOL) team
1012918		ISU	Psocoptera	Ectopsocidae	Ectopsocopsis cryptomeriae	(Enderlein, 1907)		Seropian A.	1	96 % pure ethanol	Freezer	Adult	Male	Tbilisi		Tbilisi	Georgia	2021-07-31	Malaise trap 2	44.7798	41.7195	GPS	440	Urban area		GGBC (CaBOL) team
1012919		ISU	Psocoptera	Ectopsocidae	Ectopsocopsis cryptomeriae	(Enderlein, 1907)		Seropian A.	1	96 % pure ethanol	Freezer	Adult	Male	Tbilisi		Tbilisi	Georgia	2021-07-31	Malaise trap 2	44.7798	41.7195	GPS	440	Urban area		GGBC (CaBOL) team
1012920		ISU	Psocoptera	Ectopsocidae	Ectopsocopsis cryptomeriae	(Enderlein, 1907)		Seropian A.	1	96 % pure ethanol	Freezer	Adult	Male	Tbilisi		Tbilisi	Georgia	2021-07-31	Malaise trap 2	44.7798	41.7195	GPS	440	Urban area		GGBC (CaBOL) team
1012921		ISU	Psocoptera	Ectopsocidae	Ectopsocopsis cryptomeriae	(Enderlein, 1907)		Seropian A.	1	96 % pure ethanol	Freezer	Adult	Male	Tbilisi		Tbilisi	Georgia	2021-07-31	Malaise trap 2	44.7798	41.7195	GPS	440	Urban area		GGBC (CaBOL) team
1020306		ISU	Psocoptera	Elipsocidae	Hemineura hispanica	(Enderlein, 1907)	cf. hispanica	Seropian A.	1	96% pure ethanol	Freezer	Adult	Male	Pia		Samtskhe-Javakheti	Georgia	2021-10-10	hand collecting	41.437	43.3078	Google Maps	1222	Steppe	under rock	Bulbulashvili N.
1026989	D5P1	ISU	Psocoptera	Caeciliusidae	Valenzuela flavidus	(Stephens, 1836)		Seropian A.	1	96% pure ethanol	Freezer	Adult	Female	Churia	Khobi	Samegrelo-Zemo Svaneti	Georgia	2022-08-02	Beating	42.338	41.6113	GPS	0	Forest	at swampy area	GGBC (CaBOL) team
1026990	D5P1	ISU	Psocoptera	Caeciliusidae	Valenzuela flavidus	(Stephens, 1836)		Seropian A.	1	96% pure ethanol	Freezer	Adult	Female	Churia	Khobi	Samegrelo-Zemo Svaneti	Georgia	2022-08-02	Beating	42.338	41.6113	GPS	0	Forest	at swampy area	GGBC (CaBOL) team
1026991	D5P1	ISU	Psocoptera	Ectopsocidae	Ectopsocus briggsi	McLachlan, 1899		Seropian A.	1	96% pure ethanol	Freezer	Adult	Male	Churia	Khobi	Samegrelo-Zemo Svaneti	Georgia	2022-08-02	Beating	42.338	41.6113	GPS	0	Forest	at swampy area	GGBC (CaBOL) team
1026992	D5P1	ISU	Psocoptera	Ectopsocidae	Ectopsocus briggsi	McLachlan, 1899		Seropian A.	1	96% pure ethanol	Freezer	Adult	Female	Churia	Khobi	Samegrelo-Zemo Svaneti	Georgia	2022-08-02	Beating	42.338	41.6113	GPS	0	Forest	at swampy area	GGBC (CaBOL) team
1026993	D5P1	ISU	Psocoptera	Ectopsocidae	Ectopsocus briggsi	McLachlan, 1899		Seropian A.	1	96% pure ethanol	Freezer	Adult	Female	Churia	Khobi	Samegrelo-Zemo Svaneti	Georgia	2022-08-02	Beating	42.338	41.6113	GPS	0	Forest	at swampy area	GGBC (CaBOL) team
1026994	D5P1	ISU	Psocoptera	Peripsocidae	Peripsocus subfasciatus	(Rambur, 1842)		Seropian A.	1	96% pure ethanol	Freezer	Adult	Female	Churia	Khobi	Samegrelo-Zemo Svaneti	Georgia	2022-08-02	Beating	42.338	41.6113	GPS	0	Forest	at swampy area	GGBC (CaBOL) team
1026995	D5P1	ISU	Psocoptera	Stenopsocidae	Graphopsocus cruciatus	(Linnaeus, 1768)		Seropian A.	1	96% pure ethanol	Freezer	Adult	Male	Churia	Khobi	Samegrelo-Zemo Svaneti	Georgia	2022-08-02	Beating	42.338	41.6113	GPS	0	Forest	at swampy area	GGBC (CaBOL) team
1026996	D5P1	ISU	Psocoptera	Caeciliusidae	Valenzuela atricornis	(McLachlan, 1869)		Seropian A.	1	96% pure ethanol	Freezer	Adult	Female	Churia	Khobi	Samegrelo-Zemo Svaneti	Georgia	2022-08-02	Beating	42.338	41.6113	GPS	0	Forest	at swampy area	GGBC (CaBOL) team
1026997	D5P1	ISU	Psocoptera	Caeciliusidae	Valenzuela atricornis	(McLachlan, 1869)		Seropian A.	1	96% pure ethanol	Freezer	Adult	Male	Churia	Khobi	Samegrelo-Zemo Svaneti	Georgia	2022-08-02	Beating	42.338	41.6113	GPS	0	Forest	at swampy area	GGBC (CaBOL) team
1026998	D5P1	ISU	Psocoptera	Caeciliusidae	Valenzuela atricornis	(McLachlan, 1869)		Seropian A.	1	96% pure ethanol	Freezer	Adult	Female	Churia	Khobi	Samegrelo-Zemo Svaneti	Georgia	2022-08-02	Beating	42.338	41.6113	GPS	0	Forest	at swampy area	GGBC (CaBOL) team
1027133	D6P1	ISU	Psocoptera	Peripsocidae	Peripsocus phaeopterus	(Stephens, 1836)		Seropian A.	1	96% pure ethanol	Freezer	Adult	Female	Grigoleti	Lanchkhuti	Guria	Georgia	2022-08-03	beating	42.0527	41.7269	GPS	3			Bulbulashvili N.
1027134	D6P1	ISU	Psocoptera	Peripsocidae	Peripsocus phaeopterus	(Stephens, 1836)		Seropian A.	1	96% pure ethanol	Freezer	Adult	Male	Grigoleti	Lanchkhuti	Guria	Georgia	2022-08-03	beating	42.0527	41.7269	GPS	3			Bulbulashvili N.
1027148	D2P1	ISU	Psocoptera	Epipsocidae	Bertkauia lucifuga	(Rambur, 1842)		Seropian A.	1	96% pure ethanol	Freezer	Adult	Female	Tekhuri River Gorge	Martvili	Samegrelo-Zemo Svaneti	Georgia	2022-07-31	hand collecting	42.5992	42.347	GPS	411			Bulbulashvili N.
1027149	D2P1	ISU	Psocoptera	Epipsocidae	Bertkauia lucifuga	(Rambur, 1842)		Seropian A.	1	96% pure ethanol	Freezer	Adult	Female	Tekhuri River Gorge	Martvili	Samegrelo-Zemo Svaneti	Georgia	2022-07-31	hand collecting	42.5992	42.347	GPS	411			Bulbulashvili N.
1027153	D2P2	ISU	Psocoptera	Caeciliusidae	Valenzuela flavidus	(Stephens, 1836)		Seropian A.	1	96% pure ethanol	Freezer	Adult	Female	Lakudelishgele River Gorge	Martvili	Samegrelo-Zemo Svaneti	Georgia	2022-07-30	hand collecting	42.6461	42.4278	GPS	830			Bulbulashvili N.
1027164	D6P1	ISU	Psocoptera	Trogiidae	Cerobasis guestfalica	(Kolbe, 1880)		Seropian A.	1	96% pure ethanol	Freezer	Adult	Male	Grigoleti	Lanchkhuti	Guria	Georgia	2022-08-03	hand collecting	42.0527	41.7269	GPS	3			Bulbulashvili N.
1027269		ISU	Psocoptera	Psyllipsocidae	Psyllipsocus ramburii	Selys-Longchamps, 1872	micropterous form	Seropian A.	1	96% pure ethanol	Freezer	Adult	Female	Gori		Shida Kartli	Georgia	2022-06-25	hand collecting	41.9792	44.1062	Google Maps	592	House		Bulbulashvili N.
1027270		ISU	Psocoptera	Liposcelididae	Liposcelis rufa	Broadhead, 1950		Seropian A.	1	96% pure ethanol	freezer	adult	Female	Tbilisi		Tbilisi	Georgia	2022-07-02	hand collecting	41.7574	44.779	Google Maps	427	House	in crevices on balcony	Bulbulashvili N.
1027271		ISU	Psocoptera	Liposcelididae	Liposcelis rufa	Broadhead, 1950		Seropian A.	1	96% pure ethanol	freezer	adult	Female	Tbilisi		Tbilisi	Georgia	2022-07-02	hand collecting	41.7574	44.779	Google Maps	427	House	in crevices on balcony	Bulbulashvili N.
1027272		ISU	Psocoptera	Liposcelididae	Liposcelis rufa	Broadhead, 1950		Seropian A.	1	96% pure ethanol	freezer	adult	Female	Tbilisi		Tbilisi	Georgia	2022-07-02	hand collecting	41.7574	44.779	Google Maps	427	House	in crevices on balcony	Bulbulashvili N.
1027273		ISU	Psocoptera	Liposcelididae	Liposcelis rufa	Broadhead, 1950		Seropian A.	1	96% pure ethanol	freezer	adult	Female	Tbilisi		Tbilisi	Georgia	2022-07-02	hand collecting	41.7574	44.779	Google Maps	427	House	in crevices on balcony	Bulbulashvili N.
1027274		ISU	Psocoptera	Liposcelididae	Liposcelis rufa	Broadhead, 1950		Seropian A.	1	96% pure ethanol	freezer	adult	Female	Tbilisi		Tbilisi	Georgia	2022-07-02	hand collecting	41.7574	44.779	Google Maps	427	House	in crevices on balcony	Bulbulashvili N.
1027275		ISU	Psocoptera	Liposcelididae	Liposcelis rufa	Broadhead, 1950		Seropian A.	1	96% pure ethanol	freezer	adult	Female	Tbilisi		Tbilisi	Georgia	2022-07-02	hand collecting	41.7574	44.779	Google Maps	427	House	in crevices on balcony	Bulbulashvili N.
1027276		ISU	Psocoptera	Liposcelididae	Liposcelis rufa	Broadhead, 1950		Seropian A.	1	96% pure ethanol	freezer	adult	Female	Tbilisi		Tbilisi	Georgia	2022-07-02	hand collecting	41.7574	44.779	Google Maps	427	House	in crevices on balcony	Bulbulashvili N.
1027292		ISU	Psocoptera	Psyllipsocidae	Dorypteryx domestica	(Smithers, 1958)		Seropian A.	1	96% pure ethanol	freezer	Adult	Female	Batsara Strict Nature Reserve		Kakheti	Georgia	2022-05-29	hand collecting	42.2363	45.2857	GPS	1298	Forest	Broad-leaved forest	Memishishi A.
1027295		ISU	Psocoptera	Psocidae	Trichadenotecnum sexpunctatum	(Linnaeus, 1758)		Seropian A.	1	96% pure ethanol	freezer	adult	Female	Telovani		Tbilisi	Georgia	2022-07-09	hand collecting	41.8025	44.6771	GPS	928	Deciduous forest	under artificial garbage	Bulbulashvili N.
1027296		ISU	Psocoptera	Psocidae	Trichadenotecnum sexpunctatum	(Linnaeus, 1758)		Seropian A.	1	96% pure ethanol	freezer	adult	Male	Telovani		Tbilisi	Georgia	2022-07-09	hand collecting	41.8025	44.6771	GPS	928	Deciduous forest	under artificial garbage	Bulbulashvili N.
1027297		ISU	Psocoptera	Psocidae	Trichadenotecnum sexpunctatum	(Linnaeus, 1758)		Seropian A.	1	96% pure ethanol	freezer	adult	Female	Telovani		Tbilisi	Georgia	2022-07-09	hand collecting	41.8025	44.6771	GPS	928	Deciduous forest	under artificial garbage	Bulbulashvili N.
1027298		ISU	Psocoptera	Psocidae	Trichadenotecnum sexpunctatum	(Linnaeus, 1758)		Seropian A.	1	96% pure ethanol	freezer	adult	Male	Telovani		Tbilisi	Georgia	2022-07-09	hand collecting	41.8025	44.6771	GPS	928	Deciduous forest	under artificial garbage	Bulbulashvili N.
1027299		ISU	Psocoptera	Psocidae	Trichadenotecnum sexpunctatum	(Linnaeus, 1758)		Seropian A.	1	96% pure ethanol	freezer	adult	Male	Telovani		Tbilisi	Georgia	2022-07-09	hand collecting	41.8025	44.6771	GPS	928	Deciduous forest	under artificial garbage	Bulbulashvili N.
1027300		ISU	Psocoptera	Psocidae	Trichadenotecnum sexpunctatum	(Linnaeus, 1758)		Seropian A.	1	96% pure ethanol	freezer	adult	Male	Telovani		Tbilisi	Georgia	2022-07-09	hand collecting	41.8025	44.6771	GPS	928	Deciduous forest	under artificial garbage	Bulbulashvili N.
1027301		ISU	Psocoptera	Psocidae	Trichadenotecnum sexpunctatum	(Linnaeus, 1758)		Seropian A.	1	96% pure ethanol	freezer	adult	Female	Telovani		Tbilisi	Georgia	2022-07-09	hand collecting	41.8025	44.6771	GPS	928	Deciduous forest	under artificial garbage	Bulbulashvili N.
1027307		ISU	Psocoptera	Psocidae	Trichadenotecnum sexpunctatum	(Linnaeus, 1758)		Seropian A.	1	96% pure ethanol	freezer	adult	Female	Telovani		Tbilisi	Georgia	2022-07-09	hand collecting	41.8025	44.6771	GPS	928	Deciduous forest	under artificial garbage	Bulbulashvili N.
1027554	UMTP2	ISU	Psocoptera	Psocidae	Amphigerontia contaminata	(Stephens, 1836)		Seropian A.	1	96% pure ethanol	Freezer	Adult	Male	Tbilisi		Tbilisi	Georgia	2021-10-30	Malaise trap	41.7168	44.784	GPS	440	Urban area		CaBOL team
1027555		ISU	Psocoptera	Amphipsocidae	Kolbia quisquiliarum	Bertkau, 1882		Seropian A.	1	96% pure ethanol	Freezer	Adult	Male	Kintrishi National Park	Lesser Causasus	Adjara	Georgia	2021-07-13	Malaise trap 11	41.7477	42.0951	GPS	1637	Deciduous forest	End of the Wood	GGBC (CaBOL) team
1027556		ISU	Psocoptera	Amphipsocidae	Kolbia quisquiliarum	Bertkau, 1882		Seropian A.	1	96% pure ethanol	Freezer	Adult	Male	Kintrishi National Park	Lesser Causasus	Adjara	Georgia	2021-07-13	Malaise trap 11	41.7477	42.0951	GPS	1637	Deciduous forest	End of the Wood	GGBC (CaBOL) team
1027557		ISU	Psocoptera	Amphipsocidae	Kolbia quisquiliarum	Bertkau, 1882		Seropian A.	1	96% pure ethanol	Freezer	Adult	Male	Kintrishi National Park	Lesser Causasus	Adjara	Georgia	2021-07-13	Malaise trap 11	41.7477	42.0951	GPS	1637	Deciduous forest	End of the Wood	GGBC (CaBOL) team
1027558		ISU	Psocoptera	Philotarsidae	Philotarsus parviceps	Roesler, 1954		Seropian A.	1	96% pure ethanol	Freezer	Adult	Female	Kintrishi National Park	Lesser Causasus	Adjara	Georgia	2018-07-27	Malaise trap 4	41.7441	42.0834	GPS	1264	Deciduous forest	Above the waterfall	GGBC (CaBOL) team
1027559	UMTP1	ISU	Psocoptera	Caeciliusidae	Valenzuela burmeisteri	(Brauer, 1876)	Female	Seropian A.	1	96% pure ethanol	Freezer	Adult	Male	Shilda		Kakheti	Georgia	2021-06-26	Malaise trap	42.0045	45.7209	GPS	513	Suburban area	Meadow	CaBOL team
1027561	UMTP2	ISU	Psocoptera	Trichopsocidae	Trichopsocus dalii	(McLachlan, 1867)		Seropian A.	1	96% pure ethanol	Freezer	Adult	Male	Tbilisi		Tbilisi	Georgia	2021-05-22	Malaise trap	41.7168	44.784	GPS	440	Urban area		CaBOL team
1027562	UMTP2	ISU	Psocoptera	Trichopsocidae	Trichopsocus dalii	(McLachlan, 1867)		Seropian A.	1	96% pure ethanol	Freezer	Adult	Female	Tbilisi		Tbilisi	Georgia	2021-05-22	Malaise trap	41.7168	44.784	GPS	440	Urban area		CaBOL team
1027563	UMTP2	ISU	Psocoptera	Trichopsocidae	Trichopsocus dalii	(McLachlan, 1867)		Seropian A.	1	96% pure ethanol	Freezer	Adult	Male	Tbilisi		Tbilisi	Georgia	2021-05-22	Malaise trap	41.7168	44.784	GPS	440	Urban area		CaBOL team
1027564		ISU	Psocoptera	Ectopsocidae	Ectopsocus briggsi	McLachlan, 1899		Seropian A.	1	96% pure ethanol	Freezer	Adult	Female	Kintrishi National Park	Lesser Causasus	Adjara	Georgia	2018-09-07	Malaise trap 8	41.7378	41.9786	GPS	403	Deciduous forest	River bank	GGBC (CaBOL) team
1027565		ISU	Psocoptera	Ectopsocidae	Ectopsocus briggsi	McLachlan, 1899		Seropian A.	1	96% pure ethanol	Freezer	Adult	Female	Kintrishi National Park	Lesser Causasus	Adjara	Georgia	2018-09-07	Malaise trap 8	41.7378	41.9786	GPS	403	Deciduous forest	River bank	GGBC (CaBOL) team
1027566		ISU	Psocoptera	Stenopsocidae	Enderleinella obsoleta	(Stephens, 1836)		Seropian A.	1	96% pure ethanol	Freezer	Adult	Male	Kintrishi National Park	Lesser Causasus	Adjara	Georgia	2018-11-03	Malaise trap 2	41.7294	42.0775	GPS	1025	Deciduous forest	Khino monastery	GGBC (CaBOL) team
1027567	UMTP2	ISU	Psocoptera	Trichopsocidae	Trichopsocus dalii	(McLachlan, 1867)		Seropian A.	1	96% pure ethanol	Freezer	Adult	Male	Tbilisi		Tbilisi	Georgia	2021-09-27	Malaise trap	41.7168	44.784	GPS	440	Urban area		CaBOL team
1027568	UMTP2	ISU	Psocoptera	Lachesillidae	Lachesilla quercus	(Kolbe, 1880)		Seropian A.	1	96% pure ethanol	Freezer	Adult	Female	Tbilisi		Tbilisi	Georgia	2021-02-20	Malaise trap	41.7168	44.784	GPS	440	Urban area		CaBOL team
1027569	UMTP2	ISU	Psocoptera	Ectopsocidae	Ectopsocus meridonalis	Ribaga, 1904		Seropian A.	1	96% pure ethanol	Freezer	Adult	Female	Tbilisi		Tbilisi	Georgia	2021-05-29	Malaise trap	41.7168	44.784	GPS	440	Urban area		CaBOL team
1027570	UMTP2	ISU	Psocoptera	Ectopsocidae	Ectopsocus meridonalis	Ribaga, 1904		Seropian A.	1	96% pure ethanol	Freezer	Adult	Female	Tbilisi		Tbilisi	Georgia	2021-05-29	Malaise trap	41.7168	44.784	GPS	440	Urban area		CaBOL team
1027571		ISU	Psocoptera	Amphipsocidae	Kolbia quisquiliarum	Bertkau, 1882		Seropian A.	1	96% pure ethanol	Freezer	Adult	Male	Kintrishi National Park	Lesser Causasus	Adjara	Georgia	2018-08-10	Malaise trap 2	41.7294	42.0775	GPS	1025	Deciduous forest	Khino monastery	GGBC (CaBOL) team
1027572		ISU	Psocoptera	Amphipsocidae	Kolbia quisquiliarum	Bertkau, 1882		Seropian A.	1	96% pure ethanol	Freezer	Adult	Male	Kintrishi National Park	Lesser Causasus	Adjara	Georgia	2018-08-10	Malaise trap 2	41.7294	42.0775	GPS	1025	Deciduous forest	Khino monastery	GGBC (CaBOL) team
1027573		ISU	Psocoptera	Peripsocidae	Peripsocus golubae	Lienhard, 2006		Seropian A.	1	96% pure ethanol	Freezer	Adult	Female	Kintrishi National Park	Lesser Causasus	Adjara	Georgia	2018-07-27	Malaise trap 8	41.7378	41.9786	GPS	403	Deciduous forest	River bank	GGBC (CaBOL) team
1027574		ISU	Psocoptera	Peripsocidae	Peripsocus golubae	Lienhard, 2006		Seropian A.	1	96% pure ethanol	Freezer	Adult	Male	Kintrishi National Park	Lesser Causasus	Adjara	Georgia	2018-08-10	Malaise trap 8	41.7378	41.9786	GPS	403	Deciduous forest	River bank	GGBC (CaBOL) team
1027575	UMTP2	ISU	Psocoptera	Psocidae	Amphigerontia contaminata	(Stephens, 1836)		Seropian A.	1	96% pure ethanol	Freezer	Adult	Female	Tbilisi		Tbilisi	Georgia	2021-06-05	Malaise trap	41.7168	44.784	GPS	440	Urban area		CaBOL team
1027576	UMTP2	ISU	Psocoptera	Psocidae	Amphigerontia contaminata	(Stephens, 1836)		Seropian A.	1	96% pure ethanol	Freezer	Adult	Male	Tbilisi		Tbilisi	Georgia	2021-06-05	Malaise trap	41.7168	44.784	GPS	440	Urban area		CaBOL team
1027577	UMTP2	ISU	Psocoptera	Psocidae	Amphigerontia contaminata	(Stephens, 1836)		Seropian A.	1	96% pure ethanol	Freezer	Adult	Female	Tbilisi		Tbilisi	Georgia	2021-06-05	Malaise trap	41.7168	44.784	GPS	440	Urban area		CaBOL team
1027578	UMTP2	ISU	Psocoptera	Ectopsocidae	Ectopsocus vishnyakovae	Schmidt, 1993		Seropian A.	1	96% pure ethanol	Freezer	Adult	Female	Tbilisi		Tbilisi	Georgia	2021-07-24	Malaise trap	41.7168	44.784	GPS	440	Urban area		CaBOL team
1027579	UMTP2	ISU	Psocoptera	Ectopsocidae	Ectopsocus vishnyakovae	Schmidt, 1993		Seropian A.	1	96% pure ethanol	Freezer	Adult	Female	Tbilisi		Tbilisi	Georgia	2021-07-24	Malaise trap	41.7168	44.784	GPS	440	Urban area		CaBOL team
1027580	UMTP2	ISU	Psocoptera	Ectopsocidae	Ectopsocus vishnyakovae	Schmidt, 1993		Seropian A.	1	96% pure ethanol	Freezer	Adult	Female	Tbilisi		Tbilisi	Georgia	2021-07-24	Malaise trap	41.7168	44.784	GPS	440	Urban area		CaBOL team
1027583	UMTP1	ISU	Psocoptera	Lachesillidae	Lachesilla pedicularia	(Linnaeus, 1758)		Seropian A.	1	96% pure ethanol	Freezer	Adult	Male	Shilda		Kakheti	Georgia	2021-05-15	Malaise trap	42.0045	45.7209	GPS	513	Suburban area	Meadow	CaBOL team
1027584	UMTP1	ISU	Psocoptera	Lachesillidae	Lachesilla bernardi	Badonnel, 1938		Seropian A.	1	96% pure ethanol	Freezer	Adult	Male	Shilda		Kakheti	Georgia	2021-05-15	Malaise trap	42.0045	45.7209	GPS	513	Suburban area	Meadow	CaBOL team
1027585	UMTP1	ISU	Psocoptera	Lachesillidae	Lachesilla pedicularia	(Linnaeus, 1758)		Seropian A.	1	96% pure ethanol	Freezer	Adult	Male	Shilda		Kakheti	Georgia	2021-05-15	Malaise trap	42.0045	45.7209	GPS	513	Suburban area	Meadow	CaBOL team
1027586	UMTP2	ISU	Psocoptera	Lachesillidae	Lachesilla bernardi	Badonnel, 1938		Seropian A.	1	96% pure ethanol	Freezer	Adult	Male	Tbilisi		Tbilisi	Georgia	2021-05-29	Malaise trap	41.7168	44.784	GPS	440	Urban area		CaBOL team
1027587	UMTP2	ISU	Psocoptera	Lachesillidae	Lachesilla bernardi	Badonnel, 1938		Seropian A.	1	96% pure ethanol	Freezer	Adult	Male	Tbilisi		Tbilisi	Georgia	2021-05-29	Malaise trap	41.7168	44.784	GPS	440	Urban area		CaBOL team
1027588	UMTP2	ISU	Psocoptera	Lachesillidae	Lachesilla bernardi	Badonnel, 1938		Seropian A.	1	96% pure ethanol	Freezer	Adult	Male	Tbilisi		Tbilisi	Georgia	2021-05-29	Malaise trap	41.7168	44.784	GPS	440	Urban area		CaBOL team
1027589	UMTP2	ISU	Psocoptera	Trichopsocidae	Trichopsocus dalii	(McLachlan, 1867)		Seropian A.	1	96% pure ethanol	Freezer	Adult	Female	Tbilisi		Tbilisi	Georgia	2021-05-08	Malaise trap	41.7168	44.784	GPS	440	Urban area		CaBOL team
1027590	UMTP2	ISU	Psocoptera	Trichopsocidae	Trichopsocus dalii	(McLachlan, 1867)		Seropian A.	1	96% pure ethanol	Freezer	Adult	Male	Tbilisi		Tbilisi	Georgia	2021-05-08	Malaise trap	41.7168	44.784	GPS	440	Urban area		CaBOL team
1027591	UMTP2	ISU	Psocoptera	Lachesillidae	Lachesilla bernardi	Badonnel, 1938		Seropian A.	1	96% pure ethanol	Freezer	Adult	Male	Tbilisi		Tbilisi	Georgia	2021-06-05	Malaise trap	41.7168	44.784	GPS	440	Urban area		CaBOL team
1027592	UMTP2	ISU	Psocoptera	Lachesillidae	Lachesilla bernardi	Badonnel, 1938		Seropian A.	1	96% pure ethanol	Freezer	Adult	Male	Tbilisi		Tbilisi	Georgia	2021-06-05	Malaise trap	41.7168	44.784	GPS	440	Urban area		CaBOL team
1027593		ISU	Psocoptera	Peripsocidae	Peripsocus golubae	Lienhard, 2006		Seropian A.	1	96% pure ethanol	Freezer	Adult	Female	Kintrishi National Park	Lesser Causasus	Adjara	Georgia	2018-08-10	Malaise trap 8	41.7378	41.9786	GPS	403	Deciduous forest	River bank	GGBC (CaBOL) team
1027594		ISU	Psocoptera	Elipsocidae	Elipsocus moebiusi	Tetens, 1891		Seropian A.	1	96% pure ethanol	Freezer	Adult	Male	Kintrishi National Park	Lesser Causasus	Adjara	Georgia	2018-07-27	Malaise trap 16	41.7625	42.1157	GPS	2465	Subalpine meadow		GGBC (CaBOL) team
1027595		ISU	Psocoptera	Elipsocidae	Elipsocus moebiusi	Tetens, 1891		Seropian A.	1	96% pure ethanol	Freezer	Adult	Male	Kintrishi National Park	Lesser Causasus	Adjara	Georgia	2018-07-27	Malaise trap 16	41.7625	42.1157	GPS	2465	Subalpine meadow		GGBC (CaBOL) team
1027596		ISU	Psocoptera	Elipsocidae	Elipsocus moebiusi	Tetens, 1891		Seropian A.	1	96% pure ethanol	Freezer	Adult	Male	Kintrishi National Park	Lesser Causasus	Adjara	Georgia	2018-07-27	Malaise trap 16	41.7625	42.1157	GPS	2465	Subalpine meadow		GGBC (CaBOL) team
1027597		ISU	Psocoptera	Elipsocidae	Elipsocus moebiusi	Tetens, 1891		Seropian A.	1	96% pure ethanol	Freezer	Adult	Female	Kintrishi National Park	Lesser Causasus	Adjara	Georgia	2018-07-27	Malaise trap 16	41.7625	42.1157	GPS	2465	Subalpine meadow		GGBC (CaBOL) team
1027598		ISU	Psocoptera	Elipsocidae	Elipsocus moebiusi	Tetens, 1891		Seropian A.	1	96% pure ethanol	Freezer	Adult	Male	Kintrishi National Park	Lesser Causasus	Adjara	Georgia	2018-07-27	Malaise trap 16	41.7625	42.1157	GPS	2465	Subalpine meadow		GGBC (CaBOL) team
1027599	UMTP2	ISU	Psocoptera	Lachesillidae	Lachesilla quercus	(Kolbe, 1880)		Seropian A.	1	96% pure ethanol	Freezer	Adult	Male	Tbilisi		Tbilisi	Georgia	2021-06-19	Malaise trap	41.7168	44.784	GPS	440	Urban area		CaBOL team
1027600	UMTP2	ISU	Psocoptera	Lachesillidae	Lachesilla quercus	(Kolbe, 1880)		Seropian A.	1	96% pure ethanol	Freezer	Adult	Male	Tbilisi		Tbilisi	Georgia	2021-06-19	Malaise trap	41.7168	44.784	GPS	440	Urban area		CaBOL team
1027601	UMTP2	ISU	Psocoptera	Lachesillidae	Lachesilla quercus	(Kolbe, 1880)		Seropian A.	1	96% pure ethanol	Freezer	Adult	Female	Tbilisi		Tbilisi	Georgia	2021-06-19	Malaise trap	41.7168	44.784	GPS	440	Urban area		CaBOL team
1027602	UMTP2	ISU	Psocoptera	Lachesillidae	Lachesilla quercus	(Kolbe, 1880)		Seropian A.	1	96% pure ethanol	Freezer	Adult	Female	Tbilisi		Tbilisi	Georgia	2021-06-19	Malaise trap	41.7168	44.784	GPS	440	Urban area		CaBOL team
1027603		ISU	Psocoptera	Caeciliusidae	Caecilius fuscopterus	(Latreille, 1799)		Seropian A.	1	96% pure ethanol	Freezer	Adult	Female	Kintrishi National Park	Lesser Causasus	Adjara	Georgia	2018-07-27	Malaise trap 4	41.7441	42.0834	GPS	1264	Deciduous forest	Above the waterfall	GGBC (CaBOL) team
1027607		ISU	Psocoptera	Caeciliusidae	Caecilius fuscopterus	(Latreille, 1799)		Seropian A.	1	96% pure ethanol	Freezer	Adult	Female	Kintrishi National Park	Lesser Causasus	Adjara	Georgia	2018-07-27	Malaise trap 8	41.7378	41.9786	GPS	403	Deciduous forest	River bank	GGBC (CaBOL) team
1027608		ISU	Psocoptera	Stenopsocidae	Enderleinella obsoleta	(Stephens, 1836)		Seropian A.	1	96% pure ethanol	Freezer	Adult	Male	Kintrishi National Park	Lesser Causasus	Adjara	Georgia	2018-08-10	Malaise trap 2	41.7294	42.0775	GPS	1025	Deciduous forest	Khino monastery	GGBC (CaBOL) team
1027609	UMTP2	ISU	Psocoptera	Ectopsocidae	Ectopsocus briggsi	McLachlan, 1899		Seropian A.	1	96% pure ethanol	Freezer	Adult	Male	Tbilisi		Tbilisi	Georgia	2021-03-04	Malaise trap	41.7168	44.784	GPS	440	Urban area		CaBOL team
1027610		ISU	Psocoptera	Caeciliusidae	Caecilius fuscopterus	(Latreille, 1799)		Seropian A.	1	96% pure ethanol	Freezer	Adult	Male	Kintrishi National Park	Lesser Causasus	Adjara	Georgia	2018-08-10	Malaise trap 8	41.7378	41.9786	GPS	403	Deciduous forest	River bank	GGBC (CaBOL) team
1027611		ISU	Psocoptera	Caeciliusidae	Caecilius fuscopterus	(Latreille, 1799)		Seropian A.	1	96% pure ethanol	Freezer	Adult	Female	Kintrishi National Park	Lesser Causasus	Adjara	Georgia	2018-08-10	Malaise trap 8	41.7378	41.9786	GPS	403	Deciduous forest	River bank	GGBC (CaBOL) team
1027612		ISU	Psocoptera	Peripsocidae	Peripsocus golubae	Lienhard, 2006		Seropian A.	1	96% pure ethanol	Freezer	Adult	Female	Kintrishi National Park	Lesser Causasus	Adjara	Georgia	2018-10-05	Malaise trap 8	41.7378	41.9786	GPS	403	Deciduous forest	River bank	GGBC (CaBOL) team
1027613		ISU	Psocoptera	Caeciliusidae	Caecilius fuscopterus	(Latreille, 1799)		Seropian A.	1	96% pure ethanol	Freezer	Adult	Female	Kintrishi National Park	Lesser Causasus	Adjara	Georgia	2018-09-07	Malaise trap 8	41.7378	41.9786	GPS	403	Deciduous forest	River bank	GGBC (CaBOL) team
1027614		ISU	Psocoptera	Caeciliusidae	Caecilius fuscopterus	(Latreille, 1799)		Seropian A.	1	96% pure ethanol	Freezer	Adult	Male	Kintrishi National Park	Lesser Causasus	Adjara	Georgia	2018-09-07	Malaise trap 8	41.7378	41.9786	GPS	403	Deciduous forest	River bank	GGBC (CaBOL) team
1027615		ISU	Psocoptera	Lachesillidae	Lachesilla pedicularia	(Linnaeus, 1768)		Seropian A.	1	96% pure ethanol	Freezer	Adult	Female	Kintrishi National Park	Lesser Causasus	Adjara	Georgia	2018-08-24	Malaise trap 16	41.7625	42.1157	GPS	2465	Subalpine meadow		GGBC (CaBOL) team
1027616		ISU	Psocoptera	Lachesillidae	Lachesilla pedicularia	(Linnaeus, 1768)		Seropian A.	1	96% pure ethanol	Freezer	Adult	Male	Kintrishi National Park	Lesser Causasus	Adjara	Georgia	2018-08-24	Malaise trap 16	41.7625	42.1157	GPS	2465	Subalpine meadow		GGBC (CaBOL) team
1027617		ISU	Psocoptera	Lachesillidae	Lachesilla pedicularia	(Linnaeus, 1768)		Seropian A.	1	96% pure ethanol	Freezer	Adult	Male	Kintrishi National Park	Lesser Causasus	Adjara	Georgia	2018-08-24	Malaise trap 16	41.7625	42.1157	GPS	2465	Subalpine meadow		GGBC (CaBOL) team
1027618	UMTP2	ISU	Psocoptera	Lachesillidae	Lachesilla quercus	(Kolbe, 1880)		Seropian A.	1	96% pure ethanol	Freezer	Adult	Female	Tbilisi		Tbilisi	Georgia	2021-06-05	Malaise trap	41.7168	44.784	GPS	440	Urban area		CaBOL team
1027619	UMTP2	ISU	Psocoptera	Lachesillidae	Lachesilla quercus	(Kolbe, 1880)		Seropian A.	1	96% pure ethanol	Freezer	Adult	Male	Tbilisi		Tbilisi	Georgia	2021-06-05	Malaise trap	41.7168	44.784	GPS	440	Urban area		CaBOL team
1027620	UMTP2	ISU	Psocoptera	Ectopsocidae	Ectopsocopsis cryptomeriae	(Enderlein, 1907)		Seropian A.	1	96% pure ethanol	Freezer	Adult	Female	Tbilisi		Tbilisi	Georgia	2021-08-07	Malaise trap	41.7168	44.784	GPS	440	Urban area		CaBOL team
1027621	UMTP2	ISU	Psocoptera	Ectopsocidae	Ectopsocopsis cryptomeriae	(Enderlein, 1907)		Seropian A.	1	96% pure ethanol	Freezer	Adult	Female	Tbilisi		Tbilisi	Georgia	2021-08-07	Malaise trap	41.7168	44.784	GPS	440	Urban area		CaBOL team
1027622	UMTP2	ISU	Psocoptera	Ectopsocidae	Ectopsocopsis cryptomeriae	(Enderlein, 1907)		Seropian A.	1	96% pure ethanol	Freezer	Adult	Female	Tbilisi		Tbilisi	Georgia	2021-08-07	Malaise trap	41.7168	44.784	GPS	440	Urban area		CaBOL team
1027623	UMTP2	ISU	Psocoptera	Ectopsocidae	Ectopsocopsis cryptomeriae	(Enderlein, 1907)		Seropian A.	1	96% pure ethanol	Freezer	Adult	Female	Tbilisi		Tbilisi	Georgia	2021-08-07	Malaise trap	41.7168	44.784	GPS	440	Urban area		CaBOL team
1027624	UMTP2	ISU	Psocoptera	Ectopsocidae	Ectopsocopsis cryptomeriae	(Enderlein, 1907)		Seropian A.	1	96% pure ethanol	Freezer	Adult	Female	Tbilisi		Tbilisi	Georgia	2021-08-07	Malaise trap	41.7168	44.784	GPS	440	Urban area		CaBOL team
1027625	UMTP2	ISU	Psocoptera	Ectopsocidae	Ectopsocus vishnyakovae	Schmidt, 1993		Seropian A.	1	96% pure ethanol	Freezer	Adult	Female	Tbilisi		Tbilisi	Georgia	2021-08-07	Malaise trap	41.7168	44.784	GPS	440	Urban area		CaBOL team
1027626		ISU	Psocoptera	Elipsocidae	Elipsocus moebiusi	Tetens, 1891		Seropian A.	1	96% pure ethanol	Freezer	Adult	Female	Kintrishi National Park	Lesser Causasus	Adjara	Georgia	2018-07-13	Malaise trap 18	41.7616	42.1158	GPS	2450	Subalpine meadow		GGBC (CaBOL) team
1027627		ISU	Psocoptera	Elipsocidae	Elipsocus moebiusi	Tetens, 1891		Seropian A.	1	96% pure ethanol	Freezer	Adult	Female	Kintrishi National Park	Lesser Causasus	Adjara	Georgia	2018-07-13	Malaise trap 18	41.7616	42.1158	GPS	2450	Subalpine meadow		GGBC (CaBOL) team
1027628		ISU	Psocoptera	Elipsocidae	Elipsocus moebiusi	Tetens, 1891		Seropian A.	1	96% pure ethanol	Freezer	Adult	Female	Kintrishi National Park	Lesser Causasus	Adjara	Georgia	2018-07-13	Malaise trap 18	41.7616	42.1158	GPS	2450	Subalpine meadow		GGBC (CaBOL) team
1027629		ISU	Psocoptera	Elipsocidae	Elipsocus moebiusi	Tetens, 1891		Seropian A.	1	96% pure ethanol	Freezer	Adult	Female	Kintrishi National Park	Lesser Causasus	Adjara	Georgia	2018-07-13	Malaise trap 18	41.7616	42.1158	GPS	2450	Subalpine meadow		GGBC (CaBOL) team
1027630		ISU	Psocoptera	Elipsocidae	Elipsocus moebiusi	Tetens, 1891		Seropian A.	1	96% pure ethanol	Freezer	Adult	Female	Kintrishi National Park	Lesser Causasus	Adjara	Georgia	2018-07-13	Malaise trap 18	41.7616	42.1158	GPS	2450	Subalpine meadow		GGBC (CaBOL) team
1027631	UMTP2	ISU	Psocoptera	Psocidae	Amphigerontia contaminata	(Stephens, 1836)		Seropian A.	1	96% pure ethanol	Freezer	Adult	Male	Tbilisi		Tbilisi	Georgia	2021-11-27	Malaise trap	41.7168	44.784	GPS	440	Urban area		CaBOL team
1027632		ISU	Psocoptera	Philotarsidae	Aaroniella badonneli	(Danks, 1950)		Seropian A.	1	97 % pure ethanol	Freezer	Adult	Female	Kintrishi National Park	Lesser Causasus	Adjara	Georgia	2018-07-27	Malaise trap 7	41.7371	41.9792	GPS	404	Deciduous forest	River bank	GGBC (CaBOL) team
1027633		ISU	Psocoptera	Philotarsidae	Aaroniella badonneli	(Danks, 1950)		Seropian A.	1	98 % pure ethanol	Freezer	Adult	Female	Kintrishi National Park	Lesser Causasus	Adjara	Georgia	2018-07-27	Malaise trap 7	41.7371	41.9792	GPS	404	Deciduous forest	River bank	GGBC (CaBOL) team
1027635		ISU	Psocoptera	Philotarsidae	Aaroniella badonneli	(Danks, 1950)		Seropian A.	1	99 % pure ethanol	Freezer	Adult	Female	Kintrishi National Park	Lesser Causasus	Adjara	Georgia	2018-07-27	Malaise trap 7	41.7371	41.9792	GPS	404	Deciduous forest	River bank	GGBC (CaBOL) team
1027636		ISU	Psocoptera	Philotarsidae	Aaroniella badonneli	(Danks, 1950)		Seropian A.	1	100 % pure ethanol	Freezer	Adult	Female	Kintrishi National Park	Lesser Causasus	Adjara	Georgia	2018-07-27	Malaise trap 7	41.7371	41.9792	GPS	404	Deciduous forest	River bank	GGBC (CaBOL) team
1027637		ISU	Psocoptera	Caeciliusidae	Valenzuela burmeisteri	(Brauer, 1876)	Female	Seropian A.	1	96% pure ethanol	Freezer	Adult	Male	Kintrishi National Park	Lesser Causasus	Adjara	Georgia	2018-05-20	Malaise trap	41.7621	41.9785	GPS	318	Deciduous forest	River bank	GGBC (CaBOL) team
1027638		ISU	Psocoptera	Caeciliusidae	Valenzuela burmeisteri	(Brauer, 1876)	Female	Seropian A.	1	96% pure ethanol	Freezer	Adult	Female	Kintrishi National Park	Lesser Causasus	Adjara	Georgia	2018-09-21	Malaise trap	41.7621	41.9785	GPS	318	Deciduous forest	River bank	GGBC (CaBOL) team
1027639		ISU	Psocoptera	Caeciliusidae	Valenzuela burmeisteri	(Brauer, 1876)	Female	Seropian A.	1	96% pure ethanol	Freezer	Adult	Female	Kintrishi National Park	Lesser Causasus	Adjara	Georgia	2018-09-21	Malaise trap	41.7621	41.9785	GPS	318	Deciduous forest	River bank	GGBC (CaBOL) team
1027640		ISU	Psocoptera	Stenopsocidae	Enderleinella obsoleta	(Stephens, 1836)		Seropian A.	1	96% pure ethanol	Freezer	Adult	Male	Kintrishi National Park	Lesser Causasus	Adjara	Georgia	2018-08-10	Malaise trap 8	41.7378	41.9786	GPS	403	Deciduous forest	River bank	GGBC (CaBOL) team
1027641	UMTP1	ISU	Psocoptera	Mesopsocidae	Mesopsocus unipunctatus	(Mueller, 1764)		Seropian A.	1	96% pure ethanol	Freezer	Adult	female	Shilda		Kakheti	Georgia	2021-06-26	Malaise trap	42.0045	45.7209	GPS	513	Suburban area	Meadow	CaBOL team
1027642	UMTP2	ISU	Psocoptera	Ectopsocidae	Ectopsocus vishnyakovae	Schmidt, 1993		Seropian A.	1	96% pure ethanol	Freezer	Adult	Female	Tbilisi		Tbilisi	Georgia	2021-06-19	Malaise trap	41.7168	44.784	GPS	440	Urban area		CaBOL team
1027643	UMTP2	ISU	Psocoptera	Ectopsocidae	Ectopsocus vishnyakovae	Schmidt, 1993		Seropian A.	1	96% pure ethanol	Freezer	Adult	Female	Tbilisi		Tbilisi	Georgia	2021-06-19	Malaise trap	41.7168	44.784	GPS	440	Urban area		CaBOL team
1027644	UMTP2	ISU	Psocoptera	Ectopsocidae	Ectopsocus vishnyakovae	Schmidt, 1993		Seropian A.	1	96% pure ethanol	Freezer	Adult	Female	Tbilisi		Tbilisi	Georgia	2021-06-19	Malaise trap	41.7168	44.784	GPS	440	Urban area		CaBOL team
1027645	UMTP2	ISU	Psocoptera	Lachesillidae	Lachesilla pedicularia	(Linnaeus, 1758)		Seropian A.	1	96% pure ethanol	Freezer	Adult	Male	Tbilisi		Tbilisi	Georgia	2021-08-28	Malaise trap	41.7168	44.784	GPS	440	Urban area		CaBOL team
1027645	UMTP2	ISU	Psocoptera	Lachesillidae	Lachesilla pedicularia	(Linnaeus, 1758)		Seropian A.	1	96% pure ethanol	Freezer	Adult	Male	Tbilisi		Tbilisi	Georgia	2021-08-14	Malaise trap	41.7168	44.784	GPS	440	Urban area		CaBOL team
1027647	UMTP1	ISU	Psocoptera	Caeciliusidae	Valenzuela burmeisteri	(Brauer, 1876)	Female	Seropian A.	1	96% pure ethanol	Freezer	Adult	Male	Shilda		Kakheti	Georgia	2021-11-27	Malaise trap	42.0045	45.7209	GPS	513	Suburban area	Meadow	CaBOL team
1027655	D2P4	ISU	Psocoptera	Psocidae	Loensia variegata	(Latreille, 1799)		Seropian A.	1	96% pure ethanol	Freezer	Nymph	Female	Lebarde	Martvili	Samegrelo-Zemo Svaneti	Georgia	2022-07-30	hand collecting	42.7382	42.5006	GPS	1625			Bulbulashvili N.
1027656	D2P4	ISU	Psocoptera	Psocidae	Loensia variegata	(Latreille, 1799)		Seropian A.	1	96% pure ethanol	Freezer	Nymph	Female	Lebarde	Martvili	Samegrelo-Zemo Svaneti	Georgia	2022-07-30	hand collecting	42.7382	42.5006	GPS	1625			Bulbulashvili N.
1027697	D1P1	ISU	Psocoptera	Philotarsidae	Aaroniella badonneli	(Danks, 1950)		Seropian A.	1	96% pure ethanol	Freezer	Adult	Female	Gachedili	Martvili	Samegrelo-Zemo Svaneti	Georgia	2022-07-30	hand collecting	42.4687	42.3724	GPS	252	Deciduous forest	River bank	Bulbulashvili N.
1028013		ISU	Psocoptera	Psocidae	Neopsocus rhenanus	Kolbe, 1882	brachypterous form	Seropian A.	1	96% pure ethanol	Freezer	Adult	Female	Gori		Shida Kartli	Georgia	2022-08-12	hand collecting	41.9679	44.0979	Google Maps	890	Deciduous forest	Under rock at the edge of the deciduous forest	Bulbulashvili N.
1028014		ISU	Psocoptera	Psocidae	Neopsocus rhenanus	Kolbe, 1882	brachypterous form	Seropian A.	1	96% pure ethanol	Freezer	Adult	Female	Gori		Shida Kartli	Georgia	2022-08-12	hand collecting	41.9679	44.0979	Google Maps	890	Deciduous forest	Under rock at the edge of the deciduous forest	Bulbulashvili N.
1028015		ISU	Psocoptera	Psocidae	Neopsocus rhenanus	Kolbe, 1882	brachypterous form	Seropian A.	1	96% pure ethanol	Freezer	Adult	Female	Gori		Shida Kartli	Georgia	2022-08-12	hand collecting	41.9679	44.0979	Google Maps	890	Deciduous forest	Under rock at the edge of the deciduous forest	Bulbulashvili N.
1030801		ISU	Psocoptera	Stenopsocidae	Lepinotus reticulatus	(Linnaeus, 1768)		Seropian A.	1	96% pure ethanol	Freezer	Adult	Female	Dighomi village		Tbilisi	Georgia	2022-10-22	hand collecting	41.775	44.7066	GPS	654	Steppe	In leaf litter of Paliurus spina-christi	Bulbulashvili N.
1030802		ISU	Psocoptera	Stenopsocidae	Lepinotus reticulatus	(Linnaeus, 1768)		Seropian A.	1	96% pure ethanol	Freezer	Adult	Female	Dighomi village		Tbilisi	Georgia	2022-10-22	hand collecting	41.775	44.7066	GPS	654	Steppe	In leaf litter of Paliurus spina-christi	Bulbulashvili N.
1030803		ISU	Psocoptera	Stenopsocidae	Lepinotus reticulatus	(Linnaeus, 1768)		Seropian A.	1	96% pure ethanol	Freezer	Adult	Female	Dighomi village		Tbilisi	Georgia	2022-10-22	hand collecting	41.775	44.7066	GPS	654	Steppe	In leaf litter of Paliurus spina-christi	Bulbulashvili N.
1030804		ISU	Psocoptera	Stenopsocidae	Lepinotus reticulatus	(Linnaeus, 1768)		Seropian A.	1	96% pure ethanol	Freezer	Adult	Female	Dighomi village		Tbilisi	Georgia	2022-10-22	hand collecting	41.775	44.7066	GPS	654	Steppe	In leaf litter of Paliurus spina-christi	Bulbulashvili N.
1030805		ISU	Psocoptera	Stenopsocidae	Lepinotus reticulatus	(Linnaeus, 1768)		Seropian A.	1	96% pure ethanol	Freezer	Adult	Female	Dighomi village		Tbilisi	Georgia	2022-10-22	hand collecting	41.775	44.7066	GPS	654	Steppe	In leaf litter of Paliurus spina-christi	Bulbulashvili N.
1030806		ISU	Psocoptera	Liposcelidae	Liposcelis meridionalis	(Rosen, 1911)		Seropian A.	1	96% pure ethanol	Freezer	Adult		Dighomi park		Tbilisi	Georgia	2022-10-08	hand collecting	41.7682	44.7719	GPS	430	Park	under Platanus sp. bark	Seropian A.
1030807		ISU	Psocoptera	Liposcelidae	Liposcelis meridionalis	(Rosen, 1911)		Seropian A.	1	96% pure ethanol	Freezer	Adult		Dighomi park		Tbilisi	Georgia	2022-10-08	hand collecting	41.7682	44.7719	GPS	430	Park	under Platanus sp. bark	Seropian A.
1030808		ISU	Psocoptera	Liposcelidae	Liposcelis meridionalis	(Rosen, 1911)		Seropian A.	1	96% pure ethanol	Freezer	Adult		Dighomi park		Tbilisi	Georgia	2022-10-08	hand collecting	41.7682	44.7719	GPS	430	Park	under Platanus sp. bark	Seropian A.
1030809		ISU	Psocoptera	Liposcelidae	Liposcelis meridionalis	(Rosen, 1911)		Seropian A.	1	96% pure ethanol	Freezer	Adult		Dighomi park		Tbilisi	Georgia	2022-10-08	hand collecting	41.7682	44.7719	GPS	430	Park	under Platanus sp. bark	Seropian A.
1030810		ISU	Psocoptera	Liposcelidae	Liposcelis meridionalis	(Rosen, 1911)		Seropian A.	1	96% pure ethanol	Freezer	Adult		Dighomi park		Tbilisi	Georgia	2022-10-08	hand collecting	41.7682	44.7719	GPS	430	Park	under Platanus sp. bark	Seropian A.
1030811		ISU	Psocoptera	Liposcelidae	Liposcelis meridionalis	(Rosen, 1911)		Seropian A.	1	96% pure ethanol	Freezer	Adult		Dighomi park		Tbilisi	Georgia	2022-10-08	hand collecting	41.7682	44.7719	GPS	430	Park	under Platanus sp. bark	Seropian A.
1030812		ISU	Psocoptera	Liposcelidae	Liposcelis meridionalis	(Rosen, 1911)		Seropian A.	1	96% pure ethanol	Freezer	Adult		Dighomi park		Tbilisi	Georgia	2022-10-08	hand collecting	41.7682	44.7719	GPS	430	Park	under Platanus sp. bark	Seropian A.
1030813		ISU	Psocoptera	Liposcelidae	Liposcelis meridionalis	(Rosen, 1911)		Seropian A.	1	96% pure ethanol	Freezer	Adult		Dighomi park		Tbilisi	Georgia	2022-10-08	hand collecting	41.7682	44.7719	GPS	430	Park	under Platanus sp. bark	Seropian A.
1030814		ISU	Psocoptera	Liposcelidae	Liposcelis meridionalis	(Rosen, 1911)		Seropian A.	1	96% pure ethanol	Freezer	Adult		Dighomi park		Tbilisi	Georgia	2022-10-08	hand collecting	41.7682	44.7719	GPS	430	Park	under Platanus sp. bark	Seropian A.
1030815		ISU	Psocoptera	Liposcelidae	Liposcelis meridionalis	(Rosen, 1911)		Seropian A.	1	96% pure ethanol	Freezer	Adult		Dighomi park		Tbilisi	Georgia	2022-10-08	hand collecting	41.7682	44.7719	GPS	430	Park	under Platanus sp. bark	Seropian A.
1030816		ISU	Psocoptera	Liposcelidae	Liposcelis meridionalis	(Rosen, 1911)		Seropian A.	1	96% pure ethanol	Freezer	Adult		Dighomi park		Tbilisi	Georgia	2022-10-08	hand collecting	41.7682	44.7719	GPS	430	Park	under Platanus sp. bark	Seropian A.
1030817		ISU	Psocoptera	Liposcelidae	Liposcelis meridionalis	(Rosen, 1911)		Seropian A.	1	96% pure ethanol	Freezer	Adult		Dighomi park		Tbilisi	Georgia	2022-10-08	hand collecting	41.7682	44.7719	GPS	430	Park	under Platanus sp. bark	Seropian A.
1030818		ISU	Psocoptera	Liposcelidae	Liposcelis meridionalis	(Rosen, 1911)		Seropian A.	1	96% pure ethanol	Freezer	Adult		Dighomi park		Tbilisi	Georgia	2022-10-08	hand collecting	41.7682	44.7719	GPS	430	Park	under Platanus sp. bark	Seropian A.
1030819		ISU	Psocoptera	Liposcelidae	Liposcelis meridionalis	(Rosen, 1911)		Seropian A.	1	96% pure ethanol	Freezer	Adult		Dighomi park		Tbilisi	Georgia	2022-10-08	hand collecting	41.7682	44.7719	GPS	430	Park	under Platanus sp. bark	Seropian A.
1030820		ISU	Psocoptera	Liposcelidae	Liposcelis meridionalis	(Rosen, 1911)		Seropian A.	1	96% pure ethanol	Freezer	Adult		Dighomi park		Tbilisi	Georgia	2022-10-08	hand collecting	41.7682	44.7719	GPS	430	Park	under Platanus sp. bark	Seropian A.
1030821		ISU	Psocoptera	Liposcelidae	Liposcelis meridionalis	(Rosen, 1911)		Seropian A.	1	96% pure ethanol	Freezer	Adult		Dighomi park		Tbilisi	Georgia	2022-10-08	hand collecting	41.7682	44.7719	GPS	430	Park	under Platanus sp. bark	Seropian A.
1030822		ISU	Psocoptera	Liposcelidae	Liposcelis meridionalis	(Rosen, 1911)		Seropian A.	1	96% pure ethanol	Freezer	Adult		Dighomi park		Tbilisi	Georgia	2022-10-08	hand collecting	41.7682	44.7719	GPS	430	Park	under Platanus sp. bark	Seropian A.
1030823		ISU	Psocoptera	Liposcelidae	Liposcelis meridionalis	(Rosen, 1911)		Seropian A.	1	96% pure ethanol	Freezer	Adult		Dighomi park		Tbilisi	Georgia	2022-10-08	hand collecting	41.7682	44.7719	GPS	430	Park	under Platanus sp. bark	Seropian A.
1030824		ISU	Psocoptera	Liposcelidae	Liposcelis meridionalis	(Rosen, 1911)		Seropian A.	1	96% pure ethanol	Freezer	Adult		Dighomi park		Tbilisi	Georgia	2022-10-08	hand collecting	41.7682	44.7719	GPS	430	Park	under Platanus sp. bark	Seropian A.
1030825		ISU	Psocoptera	Liposcelidae	Liposcelis meridionalis	(Rosen, 1911)		Seropian A.	1	96% pure ethanol	Freezer	Adult		Dighomi park		Tbilisi	Georgia	2022-10-08	hand collecting	41.7682	44.7719	GPS	430	Park	under Platanus sp. bark	Seropian A.
1030826		ISU	Psocoptera	Liposcelidae	Liposcelis meridionalis	(Rosen, 1911)		Seropian A.	1	96% pure ethanol	Freezer	Adult		Dighomi park		Tbilisi	Georgia	2022-10-08	hand collecting	41.7682	44.7719	GPS	430	Park	under Platanus sp. bark	Seropian A.
1030827		ISU	Psocoptera	Liposcelidae	Liposcelis meridionalis	(Rosen, 1911)		Seropian A.	1	96% pure ethanol	Freezer	Adult		Dighomi park		Tbilisi	Georgia	2022-10-08	hand collecting	41.7682	44.7719	GPS	430	Park	under Platanus sp. bark	Seropian A.
1030828		ISU	Psocoptera	Liposcelidae	Liposcelis meridionalis	(Rosen, 1911)		Seropian A.	1	96% pure ethanol	Freezer	Adult		Dighomi park		Tbilisi	Georgia	2022-10-08	hand collecting	41.7682	44.7719	GPS	430	Park	under Platanus sp. bark	Seropian A.
1030829		ISU	Psocoptera	Liposcelidae	Liposcelis meridionalis	(Rosen, 1911)		Seropian A.	1	96% pure ethanol	Freezer	Adult		Dighomi park		Tbilisi	Georgia	2022-10-08	hand collecting	41.7682	44.7719	GPS	430	Park	under Platanus sp. bark	Seropian A.
1030867		ISU	Psocoptera	Psocidae	Metylophorus nebulosus	(Stephens, 1836)		Seropian A.	1	96% pure ethanol	Freezer	Adult	Male	Chkhorotsku	Lesser Causasus	Samegrelo-Zemo Svaneti	Georgia	2018-07-29	Malaise trap 2	42.5288	42.1285	GPS	155	Suburban		GGBC (CaBOL) team
1030868		ISU	Psocoptera	Psocidae	Metylophorus nebulosus	(Stephens, 1836)		Seropian A.	1	96% pure ethanol	Freezer	Adult	Male	Chkhorotsku	Lesser Causasus	Samegrelo-Zemo Svaneti	Georgia	2018-07-29	Malaise trap 2	42.5288	42.1285	GPS	155	Suburban		GGBC (CaBOL) team
1030869		ISU	Psocoptera	Stenopsocidae	Graphopsocus cruciatus	(Linnaeus, 1768)		Seropian A.	1	96% pure ethanol	Freezer	Adult	Male	Chkhorotsku	Lesser Causasus	Samegrelo-Zemo Svaneti	Georgia	2018-07-29	Malaise trap 2	42.5288	42.1285	GPS	155	Suburban		GGBC (CaBOL) team
1030870	D5P1	ISU	Psocoptera	Peripsocidae	Peripsocus didymus	Roesler, 1943		Seropian A.	1	96% pure ethanol	Freezer	Adult	Male	Churia	Khobi	Samegrelo-Zemo Svaneti	Georgia	2022-08-02	Beating	42.338	41.6113	GPS	0	Forest	at swampy area	Bulbulashvili N.
1030871	D5P1	ISU	Psocoptera	Peripsocidae	Peripsocus subfasciatus	(Rambur, 1842)		Seropian A.	1	96% pure ethanol	Freezer	Adult	Female	Churia	Khobi	Samegrelo-Zemo Svaneti	Georgia	2022-08-02	Beating	42.338	41.6113	GPS	0	Forest	at swampy area	Bulbulashvili N.
1030872	D5P1	ISU	Psocoptera	Peripsocidae	Peripsocus subfasciatus	(Rambur, 1842)		Seropian A.	1	96% pure ethanol	Freezer	Adult	Female	Churia	Khobi	Samegrelo-Zemo Svaneti	Georgia	2022-08-02	Beating	42.338	41.6113	GPS	0	Forest	at swampy area	Bulbulashvili N.
1030873	D5P1	ISU	Psocoptera	Peripsocidae	Peripsocus subfasciatus	(Rambur, 1842)		Seropian A.	1	96% pure ethanol	Freezer	Adult	Female	Churia	Khobi	Samegrelo-Zemo Svaneti	Georgia	2022-08-02	Beating	42.338	41.6113	GPS	0	Forest	at swampy area	Bulbulashvili N.
1030874	D5P1	ISU	Psocoptera	Peripsocidae	Peripsocus subfasciatus	(Rambur, 1842)		Seropian A.	1	96% pure ethanol	Freezer	Adult	Female	Churia	Khobi	Samegrelo-Zemo Svaneti	Georgia	2022-08-02	Beating	42.338	41.6113	GPS	0	Forest	at swampy area	Bulbulashvili N.
1030875	D5P1	ISU	Psocoptera	Peripsocidae	Peripsocus subfasciatus	(Rambur, 1842)		Seropian A.	1	96% pure ethanol	Freezer	Adult	Female	Churia	Khobi	Samegrelo-Zemo Svaneti	Georgia	2022-08-02	Beating	42.338	41.6113	GPS	0	Forest	at swampy area	Bulbulashvili N.
1030876	D5P1	ISU	Psocoptera	Peripsocidae	Peripsocus subfasciatus	(Rambur, 1842)		Seropian A.	1	96% pure ethanol	Freezer	Adult	Female	Churia	Khobi	Samegrelo-Zemo Svaneti	Georgia	2022-08-02	Beating	42.338	41.6113	GPS	0	Forest	at swampy area	Bulbulashvili N.
1030877	D5P1	ISU	Psocoptera	Peripsocidae	Peripsocus subfasciatus	(Rambur, 1842)		Seropian A.	1	96% pure ethanol	Freezer	Adult	Female	Churia	Khobi	Samegrelo-Zemo Svaneti	Georgia	2022-08-02	Beating	42.338	41.6113	GPS	0	Forest	at swampy area	Bulbulashvili N.
1030878	D5P1	ISU	Psocoptera	Peripsocidae	Peripsocus subfasciatus	(Rambur, 1842)		Seropian A.	1	96% pure ethanol	Freezer	Adult	Female	Churia	Khobi	Samegrelo-Zemo Svaneti	Georgia	2022-08-02	Beating	42.338	41.6113	GPS	0	Forest	at swampy area	Bulbulashvili N.
1030879	D5P1	ISU	Psocoptera	Peripsocidae	Peripsocus subfasciatus	(Rambur, 1842)		Seropian A.	1	96% pure ethanol	Freezer	Adult	Female	Churia	Khobi	Samegrelo-Zemo Svaneti	Georgia	2022-08-02	Beating	42.338	41.6113	GPS	0	Forest	at swampy area	Bulbulashvili N.
1030880	D5P1	ISU	Psocoptera	Stenopsocidae	Graphopsocus cruciatus	(Linnaeus, 1768)		Seropian A.	1	96% pure ethanol	Freezer	Adult	Male	Churia	Khobi	Samegrelo-Zemo Svaneti	Georgia	2022-08-02	Beating	42.338	41.6113	GPS	0	Forest	at swampy area	Bulbulashvili N.
1030881	D5P1	ISU	Psocoptera	Ectopsocidae	Ectopsocus briggsi	McLachlan, 1899		Seropian A.	1	96% pure ethanol	Freezer	Adult	Female	Churia	Khobi	Samegrelo-Zemo Svaneti	Georgia	2022-08-02	Beating	42.338	41.6113	GPS	0	Forest	at swampy area	Bulbulashvili N.
1030882	D5P1	ISU	Psocoptera	Ectopsocidae	Ectopsocus briggsi	McLachlan, 1899		Seropian A.	1	96% pure ethanol	Freezer	Adult	Female	Churia	Khobi	Samegrelo-Zemo Svaneti	Georgia	2022-08-02	Beating	42.338	41.6113	GPS	0	Forest	at swampy area	Bulbulashvili N.
1030883		ISU	Psocoptera	Ectopsocidae	Ectopsocopsis cryptomeriae	(Enderlein, 1907)		Seropian A.	1	96% pure ethanol	Freezer	Adult	Female	Chkhorotsku	Lesser Causasus	Samegrelo-Zemo Svaneti	Georgia	2018-07-29	Malaise trap 2	42.5288	42.1285	GPS	155	Suburban		GGBC (CaBOL) team
1030884		ISU	Psocoptera	Ectopsocidae	Ectopsocopsis cryptomeriae	(Enderlein, 1907)		Seropian A.	1	96% pure ethanol	Freezer	Adult	Male	Chkhorotsku	Lesser Causasus	Samegrelo-Zemo Svaneti	Georgia	2018-07-29	Malaise trap 2	42.5288	42.1285	GPS	155	Suburban		GGBC (CaBOL) team
1031170		ISU	Psocoptera	Ectopsocidae	Ectopsocopsis cryptomeriae	(Enderlein, 1907)		Seropian A.	1	96% pure ethanol	Freezer	Adult	Female	Chkhorotsku	Lesser Causasus	Samegrelo-Zemo Svaneti	Georgia	2018-07-29	Malaise trap 2	42.5288	42.1285	GPS	155	Suburban		GGBC (CaBOL) team
1031171		ISU	Psocoptera	Ectopsocidae	Ectopsocopsis cryptomeriae	(Enderlein, 1907)		Seropian A.	1	96% pure ethanol	Freezer	Adult	Male	Chkhorotsku	Lesser Causasus	Samegrelo-Zemo Svaneti	Georgia	2018-07-29	Malaise trap 2	42.5288	42.1285	GPS	155	Suburban		GGBC (CaBOL) team
1031172		ISU	Psocoptera	Ectopsocidae	Ectopsocopsis cryptomeriae	(Enderlein, 1907)		Seropian A.	1	96% pure ethanol	Freezer	Adult	Male	Chkhorotsku	Lesser Causasus	Samegrelo-Zemo Svaneti	Georgia	2018-07-29	Malaise trap 2	42.5288	42.1285	GPS	155	Suburban		GGBC (CaBOL) team
1031173		ISU	Psocoptera	Ectopsocidae	Ectopsocus briggsi	McLachlan, 1899		Seropian A.	1	96% pure ethanol	Freezer	Adult	Male	Chkhorotsku	Lesser Causasus	Samegrelo-Zemo Svaneti	Georgia	2018-07-29	Malaise trap 2	42.5288	42.1285	GPS	155	Suburban		GGBC (CaBOL) team
1031174		ISU	Psocoptera	Ectopsocidae	Ectopsocus briggsi	McLachlan, 1899		Seropian A.	1	96% pure ethanol	Freezer	Adult	Female	Chkhorotsku	Lesser Causasus	Samegrelo-Zemo Svaneti	Georgia	2018-07-29	Malaise trap 2	42.5288	42.1285	GPS	155	Suburban		GGBC (CaBOL) team
1031175		ISU	Psocoptera	Ectopsocidae	Ectopsocus briggsi	McLachlan, 1899		Seropian A.	1	96% pure ethanol	Freezer	Adult	Male	Chkhorotsku	Lesser Causasus	Samegrelo-Zemo Svaneti	Georgia	2018-07-29	Malaise trap 2	42.5288	42.1285	GPS	155	Suburban		GGBC (CaBOL) team
1031176		ISU	Psocoptera	Ectopsocidae	Ectopsocus briggsi	McLachlan, 1899		Seropian A.	1	96% pure ethanol	Freezer	Adult	Male	Chkhorotsku	Lesser Causasus	Samegrelo-Zemo Svaneti	Georgia	2018-07-29	Malaise trap 2	42.5288	42.1285	GPS	155	Suburban		GGBC (CaBOL) team
1031177		ISU	Psocoptera	Ectopsocidae	Ectopsocus briggsi	McLachlan, 1899		Seropian A.	1	96% pure ethanol	Freezer	Adult	Female	Chkhorotsku	Lesser Causasus	Samegrelo-Zemo Svaneti	Georgia	2018-07-29	Malaise trap 2	42.5288	42.1285	GPS	155	Suburban		GGBC (CaBOL) team
1031178		ISU	Psocoptera	Ectopsocidae	Ectopsocus briggsi	McLachlan, 1899		Seropian A.	1	96% pure ethanol	Freezer	Adult	Female	Chkhorotsku	Lesser Causasus	Samegrelo-Zemo Svaneti	Georgia	2018-07-29	Malaise trap 2	42.5288	42.1285	GPS	155	Suburban		GGBC (CaBOL) team
1031179		ISU	Psocoptera	Ectopsocidae	Ectopsocus briggsi	McLachlan, 1899		Seropian A.	1	96% pure ethanol	Freezer	Adult	Female	Chkhorotsku	Lesser Causasus	Samegrelo-Zemo Svaneti	Georgia	2018-07-29	Malaise trap 2	42.5288	42.1285	GPS	155	Suburban		GGBC (CaBOL) team
1031180		ISU	Psocoptera	Ectopsocidae	Ectopsocus briggsi	McLachlan, 1899		Seropian A.	1	96% pure ethanol	Freezer	Adult	Female	Chkhorotsku	Lesser Causasus	Samegrelo-Zemo Svaneti	Georgia	2018-07-29	Malaise trap 2	42.5288	42.1285	GPS	155	Suburban		GGBC (CaBOL) team
1031181		ISU	Psocoptera	Ectopsocidae	Ectopsocus briggsi	McLachlan, 1899		Seropian A.	1	96% pure ethanol	Freezer	Adult	Female	Chkhorotsku	Lesser Causasus	Samegrelo-Zemo Svaneti	Georgia	2018-07-29	Malaise trap 2	42.5288	42.1285	GPS	155	Suburban		GGBC (CaBOL) team
1031182		ISU	Psocoptera	Ectopsocidae	Ectopsocus briggsi	McLachlan, 1899		Seropian A.	1	96% pure ethanol	Freezer	Adult	Male	Chkhorotsku	Lesser Causasus	Samegrelo-Zemo Svaneti	Georgia	2018-07-29	Malaise trap 2	42.5288	42.1285	GPS	155	Suburban		GGBC (CaBOL) team
1031183		ISU	Psocoptera	Ectopsocidae	Ectopsocus briggsi	McLachlan, 1899		Seropian A.	1	96% pure ethanol	Freezer	Adult	Male	Chkhorotsku	Lesser Causasus	Samegrelo-Zemo Svaneti	Georgia	2018-07-29	Malaise trap 2	42.5288	42.1285	GPS	155	Suburban		GGBC (CaBOL) team
1031184		ISU	Psocoptera	Ectopsocidae	Ectopsocus briggsi	McLachlan, 1899		Seropian A.	1	96% pure ethanol	Freezer	Adult	Female	Chkhorotsku	Lesser Causasus	Samegrelo-Zemo Svaneti	Georgia	2018-07-29	Malaise trap 2	42.5288	42.1285	GPS	155	Suburban		GGBC (CaBOL) team
1031185		ISU	Psocoptera	Ectopsocidae	Ectopsocus briggsi	McLachlan, 1899		Seropian A.	1	96% pure ethanol	Freezer	Adult	Female	Chkhorotsku	Lesser Causasus	Samegrelo-Zemo Svaneti	Georgia	2018-07-29	Malaise trap 2	42.5288	42.1285	GPS	155	Suburban		GGBC (CaBOL) team
1031186		ISU	Psocoptera	Ectopsocidae	Ectopsocus briggsi	McLachlan, 1899		Seropian A.	1	96% pure ethanol	Freezer	Adult	Male	Chkhorotsku	Lesser Causasus	Samegrelo-Zemo Svaneti	Georgia	2018-07-29	Malaise trap 2	42.5288	42.1285	GPS	155	Suburban		GGBC (CaBOL) team
1031187		ISU	Psocoptera	Ectopsocidae	Ectopsocus briggsi	McLachlan, 1899		Seropian A.	1	96% pure ethanol	Freezer	Adult	Male	Chkhorotsku	Lesser Causasus	Samegrelo-Zemo Svaneti	Georgia	2018-07-29	Malaise trap 2	42.5288	42.1285	GPS	155	Suburban		GGBC (CaBOL) team
1031188		ISU	Psocoptera	Ectopsocidae	Ectopsocus briggsi	McLachlan, 1899		Seropian A.	1	96% pure ethanol	Freezer	Adult	Male	Chkhorotsku	Lesser Causasus	Samegrelo-Zemo Svaneti	Georgia	2018-07-29	Malaise trap 2	42.5288	42.1285	GPS	155	Suburban		GGBC (CaBOL) team
1031189		ISU	Psocoptera	Ectopsocidae	Ectopsocus briggsi	McLachlan, 1899		Seropian A.	1	96% pure ethanol	Freezer	Adult	Female	Chkhorotsku	Lesser Causasus	Samegrelo-Zemo Svaneti	Georgia	2018-07-29	Malaise trap 2	42.5288	42.1285	GPS	155	Suburban		GGBC (CaBOL) team
1031190		ISU	Psocoptera	Ectopsocidae	Ectopsocus briggsi	McLachlan, 1899		Seropian A.	1	96% pure ethanol	Freezer	Adult	Female	Chkhorotsku	Lesser Causasus	Samegrelo-Zemo Svaneti	Georgia	2018-07-29	Malaise trap 2	42.5288	42.1285	GPS	155	Suburban		GGBC (CaBOL) team
1031191		ISU	Psocoptera	Ectopsocidae	Ectopsocus briggsi	McLachlan, 1899		Seropian A.	1	96% pure ethanol	Freezer	Adult	Male	Chkhorotsku	Lesser Causasus	Samegrelo-Zemo Svaneti	Georgia	2018-07-29	Malaise trap 2	42.5288	42.1285	GPS	155	Suburban		GGBC (CaBOL) team
1031244		ISU	Psocoptera	Stenopsocidae	Graphopsocus cruciatus	(Linnaeus, 1768)		Seropian A.	1	96% pure ethanol	Freezer	Adult	Female	Gori		Shida Kartli	Georgia	2022-10-24	hand collecting	41.9821	44.0886	Google Maps	586	Floodplain	at Mtkvari River bank in leaf litter	Bulbulashvili N.
1031245		ISU	Psocoptera	Ectopsocidae	Ectopsocus briggsi	(McLachlan, 1899)		Seropian A.	1	96% pure ethanol	Freezer	Adult	Female	Gori		Shida Kartli	Georgia	2022-10-24	hand collecting	41.9821	44.0886	Google Maps	586	Floodplain	at Mtkvari River bank in leaf litter	Bulbulashvili N.
1031246		ISU	Psocoptera	Ectopsocidae	Ectopsocus briggsi	(McLachlan, 1899)		Seropian A.	1	96% pure ethanol	Freezer	Adult	Female	Gori		Shida Kartli	Georgia	2022-10-24	hand collecting	41.9821	44.0886	Google Maps	586	Floodplain	at Mtkvari River bank in leaf litter	Bulbulashvili N.
1031247		ISU	Psocoptera	Trogiidae	Lepinotus reticulatus	Enderlein, 1904		Seropian A.	1	96% pure ethanol	Freezer	Adult	Female	Gori		Shida Kartli	Georgia	2022-10-24	hand collecting	41.9821	44.0886	Google Maps	586	Floodplain	at Mtkvari River bank in leaf litter	Bulbulashvili N.
1031248		ISU	Psocoptera	Trogiidae	Lepinotus reticulatus	Enderlein, 1904		Seropian A.	1	96% pure ethanol	Freezer	Adult	Female	Gori		Shida Kartli	Georgia	2022-10-24	hand collecting	41.9821	44.0886	Google Maps	586	Floodplain	at Mtkvari River bank in leaf litter	Bulbulashvili N.
1031249		ISU	Psocoptera	Trogiidae	Lepinotus reticulatus	Enderlein, 1904		Seropian A.	1	96% pure ethanol	Freezer	Adult	Female	Gori		Shida Kartli	Georgia	2022-10-24	hand collecting	41.9821	44.0886	Google Maps	586	Floodplain	at Mtkvari River bank in leaf litter	Bulbulashvili N.
1031250		ISU	Psocoptera	Trogiidae	Lepinotus reticulatus	Enderlein, 1904		Seropian A.	1	96% pure ethanol	Freezer	Adult	Female	Gori		Shida Kartli	Georgia	2022-10-24	hand collecting	41.9821	44.0886	Google Maps	586	Floodplain	at Mtkvari River bank in leaf litter	Bulbulashvili N.
1031251		ISU	Psocoptera	Trogiidae	Lepinotus reticulatus	Enderlein, 1904		Seropian A.	1	96% pure ethanol	Freezer	Adult	Female	Gori		Shida Kartli	Georgia	2022-10-24	hand collecting	41.9821	44.0886	Google Maps	586	Floodplain	at Mtkvari River bank in leaf litter	Bulbulashvili N.
1031252		ISU	Psocoptera	Trogiidae	Lepinotus reticulatus	Enderlein, 1904		Seropian A.	1	96% pure ethanol	Freezer	Adult	Female	Gori		Shida Kartli	Georgia	2022-10-24	hand collecting	41.9821	44.0886	Google Maps	586	Floodplain	at Mtkvari River bank in leaf litter	Bulbulashvili N.
1031253		ISU	Psocoptera	Trogiidae	Lepinotus reticulatus	Enderlein, 1904		Seropian A.	1	96% pure ethanol	Freezer	Adult	Female	Gori		Shida Kartli	Georgia	2022-10-24	hand collecting	41.9821	44.0886	Google Maps	586	Floodplain	at Mtkvari River bank in leaf litter	Bulbulashvili N.
1031254		ISU	Psocoptera	Trogiidae	Lepinotus reticulatus	Enderlein, 1904		Seropian A.	1	96% pure ethanol	Freezer	Adult	Female	Gori		Shida Kartli	Georgia	2022-10-24	hand collecting	41.9821	44.0886	Google Maps	586	Floodplain	at Mtkvari River bank in leaf litter	Bulbulashvili N.
1031255		ISU	Psocoptera	Trogiidae	Lepinotus reticulatus	Enderlein, 1904		Seropian A.	1	96% pure ethanol	Freezer	Adult	Female	Gori		Shida Kartli	Georgia	2022-10-24	hand collecting	41.9821	44.0886	Google Maps	586	Floodplain	at Mtkvari River bank in leaf litter	Bulbulashvili N.
1031256		ISU	Psocoptera	Trogiidae	Lepinotus reticulatus	Enderlein, 1904		Seropian A.	1	96% pure ethanol	Freezer	Adult	Female	Gori		Shida Kartli	Georgia	2022-10-24	hand collecting	41.9821	44.0886	Google Maps	586	Floodplain	at Mtkvari River bank in leaf litter	Bulbulashvili N.
1032025	D4P1	ISU	Psocoptera	Stenopsocidae	Lepinotus reticulatus	(Linnaeus, 1768)		Seropian A.	1	96% pure ethanol	Freezer	Adult	Female	Vardzia	Aspindza	Samtskhe-Javakheti	Georgia	2022-10-13	hand collecting	41.3529	43.2518	GPS	1315	Steppe	In leaf litter	Bulbulashvili N.
1032026	D4P1	ISU	Psocoptera	Stenopsocidae	Lepinotus reticulatus	(Linnaeus, 1768)		Seropian A.	1	96% pure ethanol	Freezer	Adult	Female	Vardzia	Aspindza	Samtskhe-Javakheti	Georgia	2022-10-13	hand collecting	41.3529	43.2518	GPS	1315	Steppe	In leaf litter	Bulbulashvili N.
1032027	D4P1	ISU	Psocoptera	Stenopsocidae	Lepinotus reticulatus	(Linnaeus, 1768)		Seropian A.	1	96% pure ethanol	Freezer	Adult	Female	Vardzia	Aspindza	Samtskhe-Javakheti	Georgia	2022-10-13	hand collecting	41.3529	43.2518	GPS	1315	Steppe	In leaf litter	Bulbulashvili N.
1032028	D4P1	ISU	Psocoptera	Stenopsocidae	Lepinotus reticulatus	(Linnaeus, 1768)		Seropian A.	1	96% pure ethanol	Freezer	Adult	Female	Vardzia	Aspindza	Samtskhe-Javakheti	Georgia	2022-10-13	hand collecting	41.3529	43.2518	GPS	1315	Steppe	In leaf litter	Bulbulashvili N.
1032232		ISU	Psocoptera	Ectopsocidae	Ectopsocus meridonalis	Ribaga, 1905		Seropian A.	1	96% pure ethanol	Freezer	Adult	Female	Mashavera river	Patara Dmanisi	Kvemo Kartli
1032233		ISU	Psocoptera	Ectopsocidae	Ectopsocus meridonalis	Ribaga, 1906		Seropian A.	1	96% pure ethanol	Freezer	Adult	Female	Mashavera river	Patara Dmanisi	Kvemo Kartli
1032234		ISU	Psocoptera	Ectopsocidae	Ectopsocus meridonalis	Ribaga, 1907		Seropian A.	1	96% pure ethanol	Freezer	Adult	Female	Mashavera river	Patara Dmanisi	Kvemo Kartli
1032235		ISU	Psocoptera	Ectopsocidae	Ectopsocus meridonalis	Ribaga, 1908		Seropian A.	1	96% pure ethanol	Freezer	Adult	Female	Mashavera river	Patara Dmanisi	Kvemo Kartli
1032729	D1P2	ISU	Psocoptera	Trogiidae	Cerobasis guestfalica	(Kolbe, 1880)		Seropian A.	1	96% pure ethanol	Freezer	Adult	Female	Qvabiskhevi	Borjomi	Samtskhe-Javakheti	Georgia	2022-10-10	beating	41.7885	43.2372	GPS	986	Coniferous forest	tree branches	Bulbulashvili N.
1032730	D1P2	ISU	Psocoptera	Trogiidae	Cerobasis guestfalica	(Kolbe, 1880)		Seropian A.	1	96% pure ethanol	Freezer	Adult	Female	Qvabiskhevi	Borjomi	Samtskhe-Javakheti	Georgia	2022-10-10	beating	41.7885	43.2372	GPS	986	Coniferous forest	tree branches	Bulbulashvili N.
1032730	D1P2	ISU	Psocoptera	Trogiidae	Cerobasis guestfalica	(Kolbe, 1880)		Arsenashvili E.	1	96% pure ethanol	Freezer	Adult	Female	Qvabiskhevi	Borjomi	Samtskhe-Javakheti	Georgia	2022-10-10	beating	41.7885	43.2372	GPS	986	Coniferous forest	tree branches	Arsenashvili E.
1032733	D4P1	ISU	Psocoptera	Psocidae	Neopsocus rhenanus	Kolbe, 1882		Seropian A.	1	96% pure ethanol	Freezer	Adult	Male	Vardzia	Aspindza	Samtskhe-Javakheti	Georgia	2022-10-13	hand collecting	41.3529	43.2518	GPS	1315	Steppe	Under rock	Bulbulashvili N.
1032747	D4P1	ISU	Psocoptera	Liposcelidae	Liposcelis meridionalis	(Rosen, 1911)		Seropian A.	1	96% pure ethanol	Freezer	Adult		Vardzia	Aspindza	Samtskhe-Javakheti	Georgia	2022-10-13	hand collecting	41.3529	43.2518	GPS	1315	Steppe	In leaf litter	Bulbulashvili N.
1032748	D1P2	ISU	Psocoptera	Caeciliusidae	Valenzuela burmeisteri	(Brauer, 1876)		Seropian A.	1	96% pure ethanol	Freezer	Adult	Female	Qvabiskhevi	Borjomi	Samtskhe-Javakheti	Georgia	2022-10-10	beating	41.7885	43.2372	GPS	986	Coniferous forest	tree branches	Bulbulashvili N.
1032749	D1P2	ISU	Psocoptera	Caeciliusidae	Valenzuela burmeisteri	(Brauer, 1876)		Seropian A.	1	96% pure ethanol	Freezer	Adult	Male	Qvabiskhevi	Borjomi	Samtskhe-Javakheti	Georgia	2022-10-10	beating	41.7885	43.2372	GPS	986	Coniferous forest	tree branches	Bulbulashvili N.
1032761	D3P3	ISU	Psocoptera	Stenopsocidae	Graphopsocus cruciatus	(Linnaeus, 1768)		Seropian A.	1	96% pure ethanol	Freezer	Adult		Khando	Akhalkalaki	Samtskhe-Javakheti	Georgia	2022-10-12	hand collecting	41.4873	43.3862	GPS	1390	Steppe	on vegetation	Memishishi A.
1032779	D4P1	ISU	Psocoptera	Stenopsocidae	Lepinotus reticulatus	(Linnaeus, 1768)		Seropian A.	1	96% pure ethanol	Freezer	Adult	Female	Vardzia	Aspindza	Samtskhe-Javakheti	Georgia	2022-10-13	hand collecting	41.3529	43.2518	GPS	1315	Steppe	In leaf litter	Bulbulashvili N.
1032780	D4P1	ISU	Psocoptera	Stenopsocidae	Lepinotus reticulatus	(Linnaeus, 1768)		Seropian A.	1	96% pure ethanol	Freezer	Adult	Female	Vardzia	Aspindza	Samtskhe-Javakheti	Georgia	2022-10-13	hand collecting	41.3529	43.2518	GPS	1315	Steppe	In leaf litter	Bulbulashvili N.
1032781	D4P1	ISU	Psocoptera	Stenopsocidae	Lepinotus reticulatus	(Linnaeus, 1768)		Seropian A.	1	96% pure ethanol	Freezer	Adult	Female	Vardzia	Aspindza	Samtskhe-Javakheti	Georgia	2022-10-13	hand collecting	41.3529	43.2518	GPS	1315	Steppe	In leaf litter	Bulbulashvili N.
1032782	D4P3	ISU	Psocoptera	Liposcelidae	Liposcelis meridionalis	(Rosen, 1911)		Seropian A.	1	96% pure ethanol	Freezer	Adult		Pia	Aspindza	Samtskhe-Javakheti	Georgia	2022-10-13	hand collecting	41.4378	43.3139	GPS	1222	Steppe	Under bark and in leaf litter	Bulbulashvili N.
1032783	D4P1	ISU	Psocoptera	Liposcelidae	Liposcelis meridionalis	(Rosen, 1911)		Seropian A.	1	96% pure ethanol	Freezer	Adult		Vardzia	Aspindza	Samtskhe-Javakheti	Georgia	2022-10-13	hand collecting	41.3529	43.2518	GPS	1315	Steppe	In leaf litter	Bulbulashvili N.
1032784	D4P1	ISU	Psocoptera	Liposcelidae	Liposcelis meridionalis	(Rosen, 1911)		Seropian A.	1	96% pure ethanol	Freezer	Adult		Vardzia	Aspindza	Samtskhe-Javakheti	Georgia	2022-10-13	hand collecting	41.3529	43.2518	GPS	1315	Steppe	In leaf litter	Bulbulashvili N.
1033176	CaBOL_42 D5P1	ISU	Psocoptera	Caeciliusidae	Valenzuela atricornis	(McLachlan, 1869)		Seropian A.	1	96% pure ethanol	Freezer	Adult	Female	Churia		Samegrelo-Zemo Svaneti	Georgia	2022-08-02	Sweep Net	42.338	41.6113	GPS	0			CaBOL_members et al.
1033177	CaBOL_42 D5P1	ISU	Psocoptera	Psocidae	Metylophorus nebulosus	(Stephens, 1836)		Seropian A.	1	96% pure ethanol	Freezer	Adult	Female	Churia		Samegrelo-Zemo Svaneti	Georgia	2022-08-02	Sweep Net	42.338	41.6113	GPS	0			CaBOL_members et al.
1033178	CaBOL_42 D5P1	ISU	Psocoptera	Psocidae	Metylophorus nebulosus	(Stephens, 1836)		Seropian A.	1	96% pure ethanol	Freezer	Adult	Female	Churia		Samegrelo-Zemo Svaneti	Georgia	2022-08-02	Sweep Net	42.338	41.6113	GPS	0			CaBOL_members et al.
1033179	CaBOL_42 D5P1	ISU	Psocoptera	Psocidae	Metylophorus nebulosus	(Stephens, 1836)		Seropian A.	1	96% pure ethanol	Freezer	Adult	Female	Churia		Samegrelo-Zemo Svaneti	Georgia	2022-08-02	Sweep Net	42.338	41.6113	GPS	0			CaBOL_members et al.
1033180	CaBOL_42 D5P1	ISU	Psocoptera	Psocidae	Metylophorus nebulosus	(Stephens, 1836)		Seropian A.	1	96% pure ethanol	Freezer	Adult	Female	Churia		Samegrelo-Zemo Svaneti	Georgia	2022-08-02	Sweep Net	42.338	41.6113	GPS	0			CaBOL_members et al.
1033252	UMTP2	ISU	Psocoptera	Psocidae	Amphigerontia contaminata	(Stephens, 1836)		Arsenashvili E.	1	96% pure ethanol	Freezer	Adult	Male	Tbilisi		Tbilisi	Georgia	2021-06-12	Malaise trap	41.7167	44.7839	GPS	440			CaBOL_members et al.
1033253	UMTP2	ISU	Psocoptera	Psocidae	Amphigerontia contaminata	(Stephens, 1836)		Arsenashvili E.	1	96% pure ethanol	Freezer	Adult	Male	Tbilisi		Tbilisi	Georgia	2021-06-12	Malaise trap	41.7167	44.7839	GPS	440			CaBOL_members et al.
1033254	UMTP2	ISU	Psocoptera	Psocidae	Amphigerontia contaminata	(Stephens, 1836)		Arsenashvili E.	1	96% pure ethanol	Freezer	Adult	Male	Tbilisi		Tbilisi	Georgia	2021-06-12	Malaise trap	41.7167	44.7839	GPS	440			CaBOL_members et al.
1033255	UMTP2	ISU	Psocoptera	Psocidae	Amphigerontia contaminata	(Stephens, 1836)		Arsenashvili E.	1	96% pure ethanol	Freezer	Adult	Male	Tbilisi		Tbilisi	Georgia	2021-06-12	Malaise trap	41.7167	44.7839	GPS	440			CaBOL_members et al.
		ISU	Psocoptera	Amphipsocidae	Kolbia quisquiliarum	Bertkau, 1882		Seropian A.	1	96% pure ethanol	Freezer	Adult	Male	Kintrishi National Park	Lesser Causasus	Adjara	Georgia	2018-06-29	Malaise trap 2	41.7294	42.0775	GPS	1025	Deciduous forest	Khino monastery	GGBC (CaBOL) team
		ISU	Psocoptera	Amphipsocidae	Kolbia quisquiliarum	Bertkau, 1882		Seropian A.	1	96% pure ethanol	Freezer	Adult	Male	Kintrishi National Park	Lesser Causasus	Adjara	Georgia	2018-06-29	Malaise trap 2	41.7294	42.0775	GPS	1025	Deciduous forest	Khino monastery	GGBC (CaBOL) team
		ISU	Psocoptera	Amphipsocidae	Kolbia quisquiliarum	Bertkau, 1882		Seropian A.	1	96% pure ethanol	Freezer	Adult	Male	Kintrishi National Park	Lesser Causasus	Adjara	Georgia	2018-06-29	Malaise trap 2	41.7294	42.0775	GPS	1025	Deciduous forest	Khino monastery	GGBC (CaBOL) team
		ISU	Psocoptera	Amphipsocidae	Kolbia quisquiliarum	Bertkau, 1882		Seropian A.	1	96% pure ethanol	Freezer	Adult	Male	Kintrishi National Park	Lesser Causasus	Adjara	Georgia	2018-06-29	Malaise trap 2	41.7294	42.0775	GPS	1025	Deciduous forest	Khino monastery	GGBC (CaBOL) team
		ISU	Psocoptera	Amphipsocidae	Kolbia quisquiliarum	Bertkau, 1882		Seropian A.	1	96% pure ethanol	Freezer	Adult	Male	Kintrishi National Park	Lesser Causasus	Adjara	Georgia	2018-06-29	Malaise trap 2	41.7294	42.0775	GPS	1025	Deciduous forest	Khino monastery	GGBC (CaBOL) team
		ISU	Psocoptera	Amphipsocidae	Kolbia quisquiliarum	Bertkau, 1882		Seropian A.	1	96% pure ethanol	Freezer	Adult	Male	Kintrishi National Park	Lesser Causasus	Adjara	Georgia	2018-06-29	Malaise trap 12	41.7482	42.094	GPS	1634	End of the wood		GGBC (CaBOL) team
		ISU	Psocoptera	Amphipsocidae	Kolbia quisquiliarum	Bertkau, 1882		Seropian A.	1	96% pure ethanol	Freezer	Adult	Male	Kintrishi National Park	Lesser Causasus	Adjara	Georgia	2018-06-29	Malaise trap 12	41.7482	42.094	GPS	1634	End of the wood		GGBC (CaBOL) team
		ISU	Psocoptera	Amphipsocidae	Kolbia quisquiliarum	Bertkau, 1882		Seropian A.	1	96% pure ethanol	Freezer	Adult	Male	Kintrishi National Park	Lesser Causasus	Adjara	Georgia	2018-06-29	Malaise trap 12	41.7482	42.094	GPS	1634	End of the wood		GGBC (CaBOL) team
		ISU	Psocoptera	Amphipsocidae	Kolbia quisquiliarum	Bertkau, 1882		Seropian A.	1	96% pure ethanol	Freezer	Adult	Male	Kintrishi National Park	Lesser Causasus	Adjara	Georgia	2018-06-29	Malaise trap 12	41.7482	42.094	GPS	1634	End of the wood		GGBC (CaBOL) team
		ISU	Psocoptera	Amphipsocidae	Kolbia quisquiliarum	Bertkau, 1882		Seropian A.	1	96% pure ethanol	Freezer	Adult	Male	Kintrishi National Park	Lesser Causasus	Adjara	Georgia	2018-06-29	Malaise trap 12	41.7482	42.094	GPS	1634	End of the wood		GGBC (CaBOL) team
		ISU	Psocoptera	Amphipsocidae	Kolbia quisquiliarum	Bertkau, 1882		Seropian A.	1	96% pure ethanol	Freezer	Adult	Male	Kintrishi National Park	Lesser Causasus	Adjara	Georgia	2018-06-29	Malaise trap 12	41.7482	42.094	GPS	1634	End of the wood		GGBC (CaBOL) team
		ISU	Psocoptera	Amphipsocidae	Kolbia quisquiliarum	Bertkau, 1882		Seropian A.	1	96% pure ethanol	Freezer	Adult	Male	Kintrishi National Park	Lesser Causasus	Adjara	Georgia	2018-06-29	Malaise trap 12	41.7482	42.094	GPS	1634	End of the wood		GGBC (CaBOL) team
		ISU	Psocoptera	Amphipsocidae	Kolbia quisquiliarum	Bertkau, 1882		Seropian A.	1	96% pure ethanol	Freezer	Adult	Male	Kintrishi National Park	Lesser Causasus	Adjara	Georgia	2018-06-29	Malaise trap 12	41.7482	42.094	GPS	1634	End of the wood		GGBC (CaBOL) team
		ISU	Psocoptera	Amphipsocidae	Kolbia quisquiliarum	Bertkau, 1882		Seropian A.	1	96% pure ethanol	Freezer	Adult	Male	Kintrishi National Park	Lesser Causasus	Adjara	Georgia	2018-06-29	Malaise trap 12	41.7482	42.094	GPS	1634	End of the wood		GGBC (CaBOL) team
		ISU	Psocoptera	Amphipsocidae	Kolbia quisquiliarum	Bertkau, 1882		Seropian A.	1	96% pure ethanol	Freezer	Adult	Male	Kintrishi National Park	Lesser Causasus	Adjara	Georgia	2018-06-29	Malaise trap 12	41.7482	42.094	GPS	1634	End of the wood		GGBC (CaBOL) team
		ISU	Psocoptera	Amphipsocidae	Kolbia quisquiliarum	Bertkau, 1882		Seropian A.	1	96% pure ethanol	Freezer	Adult	Male	Kintrishi National Park	Lesser Causasus	Adjara	Georgia	2018-06-29	Malaise trap 12	41.7482	42.094	GPS	1634	End of the wood		GGBC (CaBOL) team
		ISU	Psocoptera	Amphipsocidae	Kolbia quisquiliarum	Bertkau, 1882		Seropian A.	1	96% pure ethanol	Freezer	Adult	Male	Kintrishi National Park	Lesser Causasus	Adjara	Georgia	2018-06-29	Malaise trap 12	41.7482	42.094	GPS	1634	End of the wood		GGBC (CaBOL) team
		ISU	Psocoptera	Amphipsocidae	Kolbia quisquiliarum	Bertkau, 1882		Seropian A.	1	96% pure ethanol	Freezer	Adult	Male	Kintrishi National Park	Lesser Causasus	Adjara	Georgia	2018-06-29	Malaise trap 12	41.7482	42.094	GPS	1634	End of the wood		GGBC (CaBOL) team
		ISU	Psocoptera	Amphipsocidae	Kolbia quisquiliarum	Bertkau, 1882		Seropian A.	1	96% pure ethanol	Freezer	Adult	Male	Kintrishi National Park	Lesser Causasus	Adjara	Georgia	2018-06-29	Malaise trap 12	41.7482	42.094	GPS	1634	End of the wood		GGBC (CaBOL) team
		ISU	Psocoptera	Amphipsocidae	Kolbia quisquiliarum	Bertkau, 1882		Seropian A.	1	96% pure ethanol	Freezer	Adult	Male	Kintrishi National Park	Lesser Causasus	Adjara	Georgia	2018-06-29	Malaise trap 12	41.7482	42.094	GPS	1634	End of the wood		GGBC (CaBOL) team
		ISU	Psocoptera	Amphipsocidae	Kolbia quisquiliarum	Bertkau, 1882		Seropian A.	1	96% pure ethanol	Freezer	Adult	Male	Kintrishi National Park	Lesser Causasus	Adjara	Georgia	2018-06-29	Malaise trap 12	41.7482	42.094	GPS	1634	End of the wood		GGBC (CaBOL) team
		ISU	Psocoptera	Amphipsocidae	Kolbia quisquiliarum	Bertkau, 1882		Seropian A.	1	96% pure ethanol	Freezer	Adult	Male	Kintrishi National Park	Lesser Causasus	Adjara	Georgia	2018-06-29	Malaise trap 12	41.7482	42.094	GPS	1634	End of the wood		GGBC (CaBOL) team
		ISU	Psocoptera	Amphipsocidae	Kolbia quisquiliarum	Bertkau, 1882		Seropian A.	1	96% pure ethanol	Freezer	Adult	Male	Kintrishi National Park	Lesser Causasus	Adjara	Georgia	2018-06-29	Malaise trap 12	41.7482	42.094	GPS	1634	End of the wood		GGBC (CaBOL) team
		ISU	Psocoptera	Amphipsocidae	Kolbia quisquiliarum	Bertkau, 1882		Seropian A.	1	96% pure ethanol	Freezer	Adult	Male	Kintrishi National Park	Lesser Causasus	Adjara	Georgia	2018-06-29	Malaise trap 12	41.7482	42.094	GPS	1634	End of the wood		GGBC (CaBOL) team
		ISU	Psocoptera	Amphipsocidae	Kolbia quisquiliarum	Bertkau, 1882		Seropian A.	1	96% pure ethanol	Freezer	Adult	Male	Kintrishi National Park	Lesser Causasus	Adjara	Georgia	2018-06-29	Malaise trap 12	41.7482	42.094	GPS	1634	End of the wood		GGBC (CaBOL) team
		ISU	Psocoptera	Amphipsocidae	Kolbia quisquiliarum	Bertkau, 1882		Seropian A.	1	96% pure ethanol	Freezer	Adult	Male	Kintrishi National Park	Lesser Causasus	Adjara	Georgia	2018-06-29	Malaise trap 12	41.7482	42.094	GPS	1634	End of the wood		GGBC (CaBOL) team
		ISU	Psocoptera	Amphipsocidae	Kolbia quisquiliarum	Bertkau, 1882		Seropian A.	1	96% pure ethanol	Freezer	Adult	Male	Kintrishi National Park	Lesser Causasus	Adjara	Georgia	2018-06-29	Malaise trap 12	41.7482	42.094	GPS	1634	End of the wood		GGBC (CaBOL) team
		ISU	Psocoptera	Amphipsocidae	Kolbia quisquiliarum	Bertkau, 1882		Seropian A.	1	96% pure ethanol	Freezer	Adult	Male	Kintrishi National Park	Lesser Causasus	Adjara	Georgia	2018-06-29	Malaise trap 12	41.7482	42.094	GPS	1634	End of the wood		GGBC (CaBOL) team
		ISU	Psocoptera	Amphipsocidae	Kolbia quisquiliarum	Bertkau, 1882		Seropian A.	1	96% pure ethanol	Freezer	Adult	Male	Kintrishi National Park	Lesser Causasus	Adjara	Georgia	2018-06-29	Malaise trap 12	41.7482	42.094	GPS	1634	End of the wood		GGBC (CaBOL) team
		ISU	Psocoptera	Amphipsocidae	Kolbia quisquiliarum	Bertkau, 1882		Seropian A.	1	96% pure ethanol	Freezer	Adult	Male	Kintrishi National Park	Lesser Causasus	Adjara	Georgia	2018-06-29	Malaise trap 12	41.7482	42.094	GPS	1634	End of the wood		GGBC (CaBOL) team
		ISU	Psocoptera	Amphipsocidae	Kolbia quisquiliarum	Bertkau, 1882		Seropian A.	1	96% pure ethanol	Freezer	Adult	Male	Kintrishi National Park	Lesser Causasus	Adjara	Georgia	2018-06-29	Malaise trap 12	41.7482	42.094	GPS	1634	End of the wood		GGBC (CaBOL) team
		ISU	Psocoptera	Amphipsocidae	Kolbia quisquiliarum	Bertkau, 1882		Seropian A.	1	96% pure ethanol	Freezer	Adult	Male	Kintrishi National Park	Lesser Causasus	Adjara	Georgia	2018-06-29	Malaise trap 12	41.7482	42.094	GPS	1634	End of the wood		GGBC (CaBOL) team
		ISU	Psocoptera	Amphipsocidae	Kolbia quisquiliarum	Bertkau, 1882		Seropian A.	1	96% pure ethanol	Freezer	Adult	Male	Kintrishi National Park	Lesser Causasus	Adjara	Georgia	2018-06-29	Malaise trap 12	41.7482	42.094	GPS	1634	End of the wood		GGBC (CaBOL) team
		ISU	Psocoptera	Amphipsocidae	Kolbia quisquiliarum	Bertkau, 1882		Seropian A.	1	96% pure ethanol	Freezer	Adult	Male	Kintrishi National Park	Lesser Causasus	Adjara	Georgia	2018-06-29	Malaise trap 12	41.7482	42.094	GPS	1634	End of the wood		GGBC (CaBOL) team
		ISU	Psocoptera	Amphipsocidae	Kolbia quisquiliarum	Bertkau, 1882		Seropian A.	1	96% pure ethanol	Freezer	Adult	Male	Kintrishi National Park	Lesser Causasus	Adjara	Georgia	2018-06-29	Malaise trap 12	41.7482	42.094	GPS	1634	End of the wood		GGBC (CaBOL) team
		ISU	Psocoptera	Amphipsocidae	Kolbia quisquiliarum	Bertkau, 1882		Seropian A.	1	96% pure ethanol	Freezer	Adult	Male	Kintrishi National Park	Lesser Causasus	Adjara	Georgia	2018-06-29	Malaise trap 12	41.7482	42.094	GPS	1634	End of the wood		GGBC (CaBOL) team
		ISU	Psocoptera	Amphipsocidae	Kolbia quisquiliarum	Bertkau, 1882		Seropian A.	1	96% pure ethanol	Freezer	Adult	Male	Kintrishi National Park	Lesser Causasus	Adjara	Georgia	2018-06-29	Malaise trap 12	41.7482	42.094	GPS	1634	End of the wood		GGBC (CaBOL) team
		ISU	Psocoptera	Amphipsocidae	Kolbia quisquiliarum	Bertkau, 1882		Seropian A.	1	96% pure ethanol	Freezer	Adult	Male	Kintrishi National Park	Lesser Causasus	Adjara	Georgia	2018-07-27	Malaise trap 12	41.7482	42.094	GPS	1634	End of the wood		GGBC (CaBOL) team
		ISU	Psocoptera	Amphipsocidae	Kolbia quisquiliarum	Bertkau, 1882		Seropian A.	1	96% pure ethanol	Freezer	Adult	Male	Kintrishi National Park	Lesser Causasus	Adjara	Georgia	2018-07-27	Malaise trap 12	41.7482	42.094	GPS	1634	End of the wood		GGBC (CaBOL) team
		ISU	Psocoptera	Amphipsocidae	Kolbia quisquiliarum	Bertkau, 1882		Seropian A.	1	96% pure ethanol	Freezer	Adult	Male	Kintrishi National Park	Lesser Causasus	Adjara	Georgia	2018-07-27	Malaise trap 12	41.7482	42.094	GPS	1634	End of the wood		GGBC (CaBOL) team
		ISU	Psocoptera	Amphipsocidae	Kolbia quisquiliarum	Bertkau, 1882		Seropian A.	1	96% pure ethanol	Freezer	Adult	Male	Kintrishi National Park	Lesser Causasus	Adjara	Georgia	2018-07-27	Malaise trap 12	41.7482	42.094	GPS	1634	End of the wood		GGBC (CaBOL) team
		ISU	Psocoptera	Amphipsocidae	Kolbia quisquiliarum	Bertkau, 1882		Seropian A.	1	96% pure ethanol	Freezer	Adult	Male	Kintrishi National Park	Lesser Causasus	Adjara	Georgia	2018-07-27	Malaise trap 12	41.7482	42.094	GPS	1634	End of the wood		GGBC (CaBOL) team
		ISU	Psocoptera	Amphipsocidae	Kolbia quisquiliarum	Bertkau, 1882		Seropian A.	1	96% pure ethanol	Freezer	Adult	Male	Kintrishi National Park	Lesser Causasus	Adjara	Georgia	2018-07-27	Malaise trap 12	41.7482	42.094	GPS	1634	End of the wood		GGBC (CaBOL) team
		ISU	Psocoptera	Amphipsocidae	Kolbia quisquiliarum	Bertkau, 1882		Seropian A.	1	96% pure ethanol	Freezer	Adult	Male	Kintrishi National Park	Lesser Causasus	Adjara	Georgia	2018-07-27	Malaise trap 12	41.7482	42.094	GPS	1634	End of the wood		GGBC (CaBOL) team
		ISU	Psocoptera	Amphipsocidae	Kolbia quisquiliarum	Bertkau, 1882		Seropian A.	1	96% pure ethanol	Freezer	Adult	Male	Kintrishi National Park	Lesser Causasus	Adjara	Georgia	2018-07-27	Malaise trap 12	41.7482	42.094	GPS	1634	End of the wood		GGBC (CaBOL) team
		ISU	Psocoptera	Amphipsocidae	Kolbia quisquiliarum	Bertkau, 1882		Seropian A.	1	96% pure ethanol	Freezer	Adult	Male	Kintrishi National Park	Lesser Causasus	Adjara	Georgia	2018-07-27	Malaise trap 12	41.7482	42.094	GPS	1634	End of the wood		GGBC (CaBOL) team
		ISU	Psocoptera	Amphipsocidae	Kolbia quisquiliarum	Bertkau, 1882		Seropian A.	1	96% pure ethanol	Freezer	Adult	Male	Kintrishi National Park	Lesser Causasus	Adjara	Georgia	2018-08-10	Malaise trap 2	41.7294	42.0775	GPS	1025	Deciduous forest	Khino monastery	GGBC (CaBOL) team
		ISU	Psocoptera	Amphipsocidae	Kolbia quisquiliarum	Bertkau, 1882		Seropian A.	1	96% pure ethanol	Freezer	Adult	Male	Kintrishi National Park	Lesser Causasus	Adjara	Georgia	2018-08-10	Malaise trap 2	41.7294	42.0775	GPS	1025	Deciduous forest	Khino monastery	GGBC (CaBOL) team
		ISU	Psocoptera	Amphipsocidae	Kolbia quisquiliarum	Bertkau, 1882		Seropian A.	1	96% pure ethanol	Freezer	Adult	Male	Kintrishi National Park	Lesser Causasus	Adjara	Georgia	2018-08-10	Malaise trap 2	41.7294	42.0775	GPS	1025	Deciduous forest	Khino monastery	GGBC (CaBOL) team
		ISU	Psocoptera	Amphipsocidae	Kolbia quisquiliarum	Bertkau, 1882		Seropian A.	1	96% pure ethanol	Freezer	Adult	Male	Kintrishi National Park	Lesser Causasus	Adjara	Georgia	2018-08-10	Malaise trap 2	41.7294	42.0775	GPS	1025	Deciduous forest	Khino monastery	GGBC (CaBOL) team
		ISU	Psocoptera	Amphipsocidae	Kolbia quisquiliarum	Bertkau, 1882		Seropian A.	1	96% pure ethanol	Freezer	Adult	Male	Kintrishi National Park	Lesser Causasus	Adjara	Georgia	2018-08-10	Malaise trap 2	41.7294	42.0775	GPS	1025	Deciduous forest	Khino monastery	GGBC (CaBOL) team
		ISU	Psocoptera	Amphipsocidae	Kolbia quisquiliarum	Bertkau, 1882		Seropian A.	1	96% pure ethanol	Freezer	Adult	Male	Kintrishi National Park	Lesser Causasus	Adjara	Georgia	2018-08-10	Malaise trap 2	41.7294	42.0775	GPS	1025	Deciduous forest	Khino monastery	GGBC (CaBOL) team
		ISU	Psocoptera	Amphipsocidae	Kolbia quisquiliarum	Bertkau, 1882		Seropian A.	1	96% pure ethanol	Freezer	Adult	Male	Kintrishi National Park	Lesser Causasus	Adjara	Georgia	2018-08-10	Malaise trap 2	41.7294	42.0775	GPS	1025	Deciduous forest	Khino monastery	GGBC (CaBOL) team
		ISU	Psocoptera	Amphipsocidae	Kolbia quisquiliarum	Bertkau, 1882		Seropian A.	1	96% pure ethanol	Freezer	Adult	Male	Kintrishi National Park	Lesser Causasus	Adjara	Georgia	2018-08-10	Malaise trap 2	41.7294	42.0775	GPS	1025	Deciduous forest	Khino monastery	GGBC (CaBOL) team
		ISU	Psocoptera	Amphipsocidae	Kolbia quisquiliarum	Bertkau, 1882		Seropian A.	1	96% pure ethanol	Freezer	Adult	Male	Kintrishi National Park	Lesser Causasus	Adjara	Georgia	2018-08-10	Malaise trap 2	41.7294	42.0775	GPS	1025	Deciduous forest	Khino monastery	GGBC (CaBOL) team
		ISU	Psocoptera	Amphipsocidae	Kolbia quisquiliarum	Bertkau, 1882		Seropian A.	1	96% pure ethanol	Freezer	Adult	Male	Kintrishi National Park	Lesser Causasus	Adjara	Georgia	2018-08-10	Malaise trap 2	41.7294	42.0775	GPS	1025	Deciduous forest	Khino monastery	GGBC (CaBOL) team
		ISU	Psocoptera	Amphipsocidae	Kolbia quisquiliarum	Bertkau, 1882		Seropian A.	1	96% pure ethanol	Freezer	Adult	Male	Kintrishi National Park	Lesser Causasus	Adjara	Georgia	2018-08-10	Malaise trap 2	41.7294	42.0775	GPS	1025	Deciduous forest	Khino monastery	GGBC (CaBOL) team
		ISU	Psocoptera	Amphipsocidae	Kolbia quisquiliarum	Bertkau, 1882		Seropian A.	1	96% pure ethanol	Freezer	Adult	Male	Kintrishi National Park	Lesser Causasus	Adjara	Georgia	2018-08-10	Malaise trap 2	41.7294	42.0775	GPS	1025	Deciduous forest	Khino monastery	GGBC (CaBOL) team
		ISU	Psocoptera	Amphipsocidae	Kolbia quisquiliarum	Bertkau, 1882		Seropian A.	1	96% pure ethanol	Freezer	Adult	Male	Kintrishi National Park	Lesser Causasus	Adjara	Georgia	2018-08-10	Malaise trap 2	41.7294	42.0775	GPS	1025	Deciduous forest	Khino monastery	GGBC (CaBOL) team
		ISU	Psocoptera	Amphipsocidae	Kolbia quisquiliarum	Bertkau, 1882		Seropian A.	1	96% pure ethanol	Freezer	Adult	Male	Kintrishi National Park	Lesser Causasus	Adjara	Georgia	2018-08-10	Malaise trap 2	41.7294	42.0775	GPS	1025	Deciduous forest	Khino monastery	GGBC (CaBOL) team
		ISU	Psocoptera	Amphipsocidae	Kolbia quisquiliarum	Bertkau, 1882		Seropian A.	1	96% pure ethanol	Freezer	Adult	Male	Kintrishi National Park	Lesser Causasus	Adjara	Georgia	2018-08-10	Malaise trap 2	41.7294	42.0775	GPS	1025	Deciduous forest	Khino monastery	GGBC (CaBOL) team
		ISU	Psocoptera	Amphipsocidae	Kolbia quisquiliarum	Bertkau, 1882		Seropian A.	1	96% pure ethanol	Freezer	Adult	Male	Kintrishi National Park	Lesser Causasus	Adjara	Georgia	2018-08-10	Malaise trap 2	41.7294	42.0775	GPS	1025	Deciduous forest	Khino monastery	GGBC (CaBOL) team
		ISU	Psocoptera	Amphipsocidae	Kolbia quisquiliarum	Bertkau, 1882		Seropian A.	1	96% pure ethanol	Freezer	Adult	Male	Kintrishi National Park	Lesser Causasus	Adjara	Georgia	2018-08-10	Malaise trap 2	41.7294	42.0775	GPS	1025	Deciduous forest	Khino monastery	GGBC (CaBOL) team
		ISU	Psocoptera	Amphipsocidae	Kolbia quisquiliarum	Bertkau, 1882		Seropian A.	1	96% pure ethanol	Freezer	Adult	Male	Kintrishi National Park	Lesser Causasus	Adjara	Georgia	2018-08-10	Malaise trap 2	41.7294	42.0775	GPS	1025	Deciduous forest	Khino monastery	GGBC (CaBOL) team
		ISU	Psocoptera	Amphipsocidae	Kolbia quisquiliarum	Bertkau, 1882		Seropian A.	1	96% pure ethanol	Freezer	Adult	Male	Kintrishi National Park	Lesser Causasus	Adjara	Georgia	2018-08-10	Malaise trap 2	41.7294	42.0775	GPS	1025	Deciduous forest	Khino monastery	GGBC (CaBOL) team
		ISU	Psocoptera	Amphipsocidae	Kolbia quisquiliarum	Bertkau, 1882		Seropian A.	1	96% pure ethanol	Freezer	Adult	Male	Kintrishi National Park	Lesser Causasus	Adjara	Georgia	2018-08-10	Malaise trap 2	41.7294	42.0775	GPS	1025	Deciduous forest	Khino monastery	GGBC (CaBOL) team
		ISU	Psocoptera	Amphipsocidae	Kolbia quisquiliarum	Bertkau, 1882		Seropian A.	1	96% pure ethanol	Freezer	Adult	Male	Kintrishi National Park	Lesser Causasus	Adjara	Georgia	2018-08-10	Malaise trap 2	41.7294	42.0775	GPS	1025	Deciduous forest	Khino monastery	GGBC (CaBOL) team
		ISU	Psocoptera	Amphipsocidae	Kolbia quisquiliarum	Bertkau, 1882		Seropian A.	1	96% pure ethanol	Freezer	Adult	Male	Kintrishi National Park	Lesser Causasus	Adjara	Georgia	2018-08-10	Malaise trap 2	41.7294	42.0775	GPS	1025	Deciduous forest	Khino monastery	GGBC (CaBOL) team
		ISU	Psocoptera	Amphipsocidae	Kolbia quisquiliarum	Bertkau, 1882		Seropian A.	1	96% pure ethanol	Freezer	Adult	Male	Kintrishi National Park	Lesser Causasus	Adjara	Georgia	2018-08-24	Malaise trap 4	41.7441	42.0834	GPS	1264	Deciduous forest	Above the waterfall	GGBC (CaBOL) team
		ISU	Psocoptera	Amphipsocidae	Kolbia quisquiliarum	Bertkau, 1882		Seropian A.	1	96% pure ethanol	Freezer	Adult	Male	Kintrishi National Park	Lesser Causasus	Adjara	Georgia	2018-09-07	Malaise trap 4	41.7441	42.0834	GPS	1264	Deciduous forest	Above the waterfall	GGBC (CaBOL) team
		ISU	Psocoptera	Amphipsocidae	Kolbia quisquiliarum	Bertkau, 1882		Seropian A.	1	96% pure ethanol	Freezer	Adult	Male	Kintrishi National Park	Lesser Causasus	Adjara	Georgia	2018-09-07	Malaise trap 8	41.7378	41.9786	GPS	403	Deciduous forest	River bank	GGBC (CaBOL) team
		ISU	Psocoptera	Amphipsocidae	Kolbia quisquiliarum	Bertkau, 1882		Seropian A.	1	96% pure ethanol	Freezer	Adult	Male	Kintrishi National Park	Lesser Causasus	Adjara	Georgia	2018-10-05	Malaise trap 12	41.7482	42.094	GPS	1634	End of the wood		GGBC (CaBOL) team
		ISU	Psocoptera	Amphipsocidae	Kolbia quisquiliarum	Bertkau, 1882		Seropian A.	1	96% pure ethanol	Freezer	Adult	Male	Kintrishi National Park	Lesser Causasus	Adjara	Georgia	2018-10-05	Malaise trap 12	41.7482	42.094	GPS	1634	End of the wood		GGBC (CaBOL) team
		ISU	Psocoptera	Amphipsocidae	Kolbia quisquiliarum	Bertkau, 1882		Seropian A.	1	96% pure ethanol	Freezer	Adult	Male	Kintrishi National Park	Lesser Causasus	Adjara	Georgia	2018-10-19	Malaise trap 2	41.7294	42.0775	GPS	1025	Deciduous forest	Khino monastery	GGBC (CaBOL) team
		ISU	Psocoptera	Amphipsocidae	Kolbia quisquiliarum	Bertkau, 1882		Seropian A.	1	96% pure ethanol	Freezer	Adult	Male	Kintrishi National Park	Lesser Causasus	Adjara	Georgia	2021-07-13	Malaise trap 11	41.7477	42.0951	GPS	1637	Deciduous forest	End of the Wood	GGBC (CaBOL) team
		ISU	Psocoptera	Amphipsocidae	Kolbia quisquiliarum	Bertkau, 1882		Seropian A.	1	96% pure ethanol	Freezer	Adult	Male	Kintrishi National Park	Lesser Causasus	Adjara	Georgia	2021-07-13	Malaise trap 11	41.7477	42.0951	GPS	1637	Deciduous forest	End of the Wood	GGBC (CaBOL) team
		ISU	Psocoptera	Amphipsocidae	Kolbia quisquiliarum	Bertkau, 1882		Seropian A.	1	96% pure ethanol	Freezer	Adult	Male	Kintrishi National Park	Lesser Causasus	Adjara	Georgia	2021-07-13	Malaise trap 11	41.7477	42.0951	GPS	1637	Deciduous forest	End of the Wood	GGBC (CaBOL) team
		ISU	Psocoptera	Amphipsocidae	Kolbia quisquiliarum	Bertkau, 1882		Seropian A.	1	96% pure ethanol	Freezer	Adult	Male	Kintrishi National Park	Lesser Causasus	Adjara	Georgia	2021-07-13	Malaise trap 11	41.7477	42.0951	GPS	1637	Deciduous forest	End of the Wood	GGBC (CaBOL) team
		ISU	Psocoptera	Amphipsocidae	Kolbia quisquiliarum	Bertkau, 1882		Seropian A.	1	96% pure ethanol	Freezer	Adult	Male	Kintrishi National Park	Lesser Causasus	Adjara	Georgia	2021-07-27	Malaise trap 11	41.7477	42.0951	GPS	1637	Deciduous forest	End of the Wood	GGBC (CaBOL) team
		ISU	Psocoptera	Amphipsocidae	Kolbia quisquiliarum	Bertkau, 1882		Seropian A.	1	96% pure ethanol	Freezer	Adult	Male	Kintrishi National Park	Lesser Causasus	Adjara	Georgia	2021-07-27	Malaise trap 11	41.7477	42.0951	GPS	1637	Deciduous forest	End of the Wood	GGBC (CaBOL) team
		ISU	Psocoptera	Caeciliusidae	Caecilius fuscopterus	(Latreille, 1799)		Seropian A.	1	96% pure ethanol	Freezer	Adult	Female	Lagodekhi National Park	Great Caucasus	Kakheti	Georgia	2022-07-18	Sweep net	41.8595	46.2896	GPS	725	Deciduous forest	on the road to Rocho Waterfall	GGBC (CaBOL) team
		ISU	Psocoptera	Caeciliusidae	Caecilius fuscopterus	(Latreille, 1799)		Seropian A.	1	96% pure ethanol	Freezer	Adult	Female	Lagodekhi National Park	Great Caucasus	Kakheti	Georgia	2022-07-18	Sweep net	41.8595	46.2896	GPS	725	Deciduous forest	on the road to Rocho Waterfall	GGBC (CaBOL) team
		ISU	Psocoptera	Caeciliusidae	Caecilius fuscopterus	(Latreille, 1799)		Seropian A.	1	96% pure ethanol	Freezer	Adult	Male	Lagodekhi National Park	Great Caucasus	Kakheti	Georgia	2022-07-18	Sweep net	41.8595	46.2896	GPS	725	Deciduous forest	on the road to Rocho Waterfall	GGBC (CaBOL) team
		ISU	Psocoptera	Caeciliusidae	Caecilius fuscopterus	(Latreille, 1799)		Seropian A.	1	96% pure ethanol	Freezer	Adult	Female	Kintrishi National Park	Lesser Causasus	Adjara	Georgia	2018-06-01	Malaise trap 8	41.7378	41.9786	GPS	403	Deciduous forest	River bank	GGBC (CaBOL) team
		ISU	Psocoptera	Caeciliusidae	Caecilius fuscopterus	(Latreille, 1799)		Seropian A.	1	96% pure ethanol	Freezer	Adult	Female	Kintrishi National Park	Lesser Causasus	Adjara	Georgia	2018-06-29	Malaise trap 4	41.7441	42.0834	GPS	1264	Deciduous forest	Above the waterfall	GGBC (CaBOL) team
		ISU	Psocoptera	Caeciliusidae	Caecilius fuscopterus	(Latreille, 1799)		Seropian A.	1	96% pure ethanol	Freezer	Adult	Female	Kintrishi National Park	Lesser Causasus	Adjara	Georgia	2018-07-13	Malaise trap 4	41.7441	42.0834	GPS	1264	Deciduous forest	Above the waterfall	GGBC (CaBOL) team
		ISU	Psocoptera	Caeciliusidae	Caecilius fuscopterus	(Latreille, 1799)		Seropian A.	1	96% pure ethanol	Freezer	Adult	Female	Kintrishi National Park	Lesser Causasus	Adjara	Georgia	2018-07-13	Malaise trap 4	41.7441	42.0834	GPS	1264	Deciduous forest	Above the waterfall	GGBC (CaBOL) team
		ISU	Psocoptera	Caeciliusidae	Caecilius fuscopterus	(Latreille, 1799)		Seropian A.	1	96% pure ethanol	Freezer	Adult	Female	Kintrishi National Park	Lesser Causasus	Adjara	Georgia	2018-07-13	Malaise trap 8	41.7378	41.9786	GPS	403	Deciduous forest	River bank	GGBC (CaBOL) team
		ISU	Psocoptera	Caeciliusidae	Caecilius fuscopterus	(Latreille, 1799)		Seropian A.	1	96% pure ethanol	Freezer	Adult	Female	Kintrishi National Park	Lesser Causasus	Adjara	Georgia	2018-07-13	Malaise trap 8	41.7378	41.9786	GPS	403	Deciduous forest	River bank	GGBC (CaBOL) team
		ISU	Psocoptera	Caeciliusidae	Caecilius fuscopterus	(Latreille, 1799)		Seropian A.	1	96% pure ethanol	Freezer	Adult	Female	Kintrishi National Park	Lesser Causasus	Adjara	Georgia	2018-08-24	Malaise trap	41.7621	41.9785	GPS	318	Deciduous forest	River bank	GGBC (CaBOL) team
		ISU	Psocoptera	Caeciliusidae	Caecilius fuscopterus	(Latreille, 1799)		Seropian A.	1	96% pure ethanol	Freezer	Adult	Female	Kintrishi National Park	Lesser Causasus	Adjara	Georgia	2018-08-24	Malaise trap 4	41.7441	42.0834	GPS	1264	Deciduous forest	Above the waterfall	GGBC (CaBOL) team
		ISU	Psocoptera	Caeciliusidae	Caecilius fuscopterus	(Latreille, 1799)		Seropian A.	1	96% pure ethanol	Freezer	Adult	Female	Kintrishi National Park	Lesser Causasus	Adjara	Georgia	2018-08-24	Malaise trap 4	41.7441	42.0834	GPS	1264	Deciduous forest	Above the waterfall	GGBC (CaBOL) team
		ISU	Psocoptera	Caeciliusidae	Caecilius fuscopterus	(Latreille, 1799)		Seropian A.	1	96% pure ethanol	Freezer	Adult	Female	Kintrishi National Park	Lesser Causasus	Adjara	Georgia	2018-08-24	Malaise trap 4	41.7441	42.0834	GPS	1264	Deciduous forest	Above the waterfall	GGBC (CaBOL) team
		ISU	Psocoptera	Caeciliusidae	Caecilius fuscopterus	(Latreille, 1799)		Seropian A.	1	96% pure ethanol	Freezer	Adult	Female	Kintrishi National Park	Lesser Causasus	Adjara	Georgia	2018-09-07	Malaise trap 4	41.7441	42.0834	GPS	1264	Deciduous forest	Above the waterfall	GGBC (CaBOL) team
		ISU	Psocoptera	Caeciliusidae	Caecilius fuscopterus	(Latreille, 1799)		Seropian A.	1	96% pure ethanol	Freezer	Adult	Female	Kintrishi National Park	Lesser Causasus	Adjara	Georgia	2018-09-07	Malaise trap 4	41.7441	42.0834	GPS	1264	Deciduous forest	Above the waterfall	GGBC (CaBOL) team
		ISU	Psocoptera	Caeciliusidae	Caecilius fuscopterus	(Latreille, 1799)		Seropian A.	1	96% pure ethanol	Freezer	Adult	Female	Kintrishi National Park	Lesser Causasus	Adjara	Georgia	2018-09-07	Malaise trap 4	41.7441	42.0834	GPS	1264	Deciduous forest	Above the waterfall	GGBC (CaBOL) team
		ISU	Psocoptera	Caeciliusidae	Caecilius fuscopterus	(Latreille, 1799)		Seropian A.	1	96% pure ethanol	Freezer	Adult	Female	Kintrishi National Park	Lesser Causasus	Adjara	Georgia	2018-09-07	Malaise trap 4	41.7441	42.0834	GPS	1264	Deciduous forest	Above the waterfall	GGBC (CaBOL) team
		ISU	Psocoptera	Caeciliusidae	Caecilius fuscopterus	(Latreille, 1799)		Seropian A.	1	96% pure ethanol	Freezer	Adult	Female	Kintrishi National Park	Lesser Causasus	Adjara	Georgia	2018-09-07	Malaise trap 4	41.7441	42.0834	GPS	1264	Deciduous forest	Above the waterfall	GGBC (CaBOL) team
		ISU	Psocoptera	Caeciliusidae	Caecilius fuscopterus	(Latreille, 1799)		Seropian A.	1	96% pure ethanol	Freezer	Adult	Female	Kintrishi National Park	Lesser Causasus	Adjara	Georgia	2018-09-07	Malaise trap 4	41.7441	42.0834	GPS	1264	Deciduous forest	Above the waterfall	GGBC (CaBOL) team
		ISU	Psocoptera	Caeciliusidae	Caecilius fuscopterus	(Latreille, 1799)		Seropian A.	1	96% pure ethanol	Freezer	Adult	Female	Kintrishi National Park	Lesser Causasus	Adjara	Georgia	2018-09-07	Malaise trap 4	41.7441	42.0834	GPS	1264	Deciduous forest	Above the waterfall	GGBC (CaBOL) team
		ISU	Psocoptera	Caeciliusidae	Caecilius fuscopterus	(Latreille, 1799)		Seropian A.	1	96% pure ethanol	Freezer	Adult	Female	Kintrishi National Park	Lesser Causasus	Adjara	Georgia	2018-09-07	Malaise trap 4	41.7441	42.0834	GPS	1264	Deciduous forest	Above the waterfall	GGBC (CaBOL) team
		ISU	Psocoptera	Caeciliusidae	Caecilius fuscopterus	(Latreille, 1799)		Seropian A.	1	96% pure ethanol	Freezer	Adult	Female	Kintrishi National Park	Lesser Causasus	Adjara	Georgia	2018-09-07	Malaise trap 4	41.7441	42.0834	GPS	1264	Deciduous forest	Above the waterfall	GGBC (CaBOL) team
		ISU	Psocoptera	Caeciliusidae	Caecilius fuscopterus	(Latreille, 1799)		Seropian A.	1	96% pure ethanol	Freezer	Adult	Female	Kintrishi National Park	Lesser Causasus	Adjara	Georgia	2018-09-07	Malaise trap 4	41.7441	42.0834	GPS	1264	Deciduous forest	Above the waterfall	GGBC (CaBOL) team
		ISU	Psocoptera	Caeciliusidae	Caecilius fuscopterus	(Latreille, 1799)		Seropian A.	1	96% pure ethanol	Freezer	Adult	Female	Kintrishi National Park	Lesser Causasus	Adjara	Georgia	2018-09-07	Malaise trap 8	41.7378	41.9786	GPS	403	Deciduous forest	River bank	GGBC (CaBOL) team
		ISU	Psocoptera	Caeciliusidae	Caecilius fuscopterus	(Latreille, 1799)		Seropian A.	1	96% pure ethanol	Freezer	Adult	Female	Kintrishi National Park	Lesser Causasus	Adjara	Georgia	2018-09-21	Malaise trap 4	41.7441	42.0834	GPS	1264	Deciduous forest	Above the waterfall	GGBC (CaBOL) team
		ISU	Psocoptera	Caeciliusidae	Caecilius fuscopterus	(Latreille, 1799)		Seropian A.	1	96% pure ethanol	Freezer	Adult	Female	Kintrishi National Park	Lesser Causasus	Adjara	Georgia	2018-09-21	Malaise trap 4	41.7441	42.0834	GPS	1264	Deciduous forest	Above the waterfall	GGBC (CaBOL) team
		ISU	Psocoptera	Caeciliusidae	Caecilius fuscopterus	(Latreille, 1799)		Seropian A.	1	96% pure ethanol	Freezer	Adult	Female	Kintrishi National Park	Lesser Causasus	Adjara	Georgia	2018-09-21	Malaise trap 4	41.7441	42.0834	GPS	1264	Deciduous forest	Above the waterfall	GGBC (CaBOL) team
		ISU	Psocoptera	Caeciliusidae	Caecilius fuscopterus	(Latreille, 1799)		Seropian A.	1	96% pure ethanol	Freezer	Adult	Female	Kintrishi National Park	Lesser Causasus	Adjara	Georgia	2018-09-21	Malaise trap 4	41.7441	42.0834	GPS	1264	Deciduous forest	Above the waterfall	GGBC (CaBOL) team
		ISU	Psocoptera	Caeciliusidae	Caecilius fuscopterus	(Latreille, 1799)		Seropian A.	1	96% pure ethanol	Freezer	Adult	Female	Kintrishi National Park	Lesser Causasus	Adjara	Georgia	2018-09-21	Malaise trap 4	41.7441	42.0834	GPS	1264	Deciduous forest	Above the waterfall	GGBC (CaBOL) team
		ISU	Psocoptera	Caeciliusidae	Caecilius fuscopterus	(Latreille, 1799)		Seropian A.	1	96% pure ethanol	Freezer	Adult	Female	Kintrishi National Park	Lesser Causasus	Adjara	Georgia	2018-09-21	Malaise trap 4	41.7441	42.0834	GPS	1264	Deciduous forest	Above the waterfall	GGBC (CaBOL) team
		ISU	Psocoptera	Caeciliusidae	Caecilius fuscopterus	(Latreille, 1799)		Seropian A.	1	96% pure ethanol	Freezer	Adult	Female	Kintrishi National Park	Lesser Causasus	Adjara	Georgia	2018-09-21	Malaise trap 4	41.7441	42.0834	GPS	1264	Deciduous forest	Above the waterfall	GGBC (CaBOL) team
		ISU	Psocoptera	Caeciliusidae	Caecilius fuscopterus	(Latreille, 1799)		Seropian A.	1	96% pure ethanol	Freezer	Adult	Female	Kintrishi National Park	Lesser Causasus	Adjara	Georgia	2018-09-21	Malaise trap 4	41.7441	42.0834	GPS	1264	Deciduous forest	Above the waterfall	GGBC (CaBOL) team
		ISU	Psocoptera	Caeciliusidae	Caecilius fuscopterus	(Latreille, 1799)		Seropian A.	1	96% pure ethanol	Freezer	Adult	Female	Kintrishi National Park	Lesser Causasus	Adjara	Georgia	2018-09-21	Malaise trap 4	41.7441	42.0834	GPS	1264	Deciduous forest	Above the waterfall	GGBC (CaBOL) team
		ISU	Psocoptera	Caeciliusidae	Caecilius fuscopterus	(Latreille, 1799)		Seropian A.	1	96% pure ethanol	Freezer	Adult	Female	Kintrishi National Park	Lesser Causasus	Adjara	Georgia	2018-10-19	Malaise trap 2	41.7294	42.0775	GPS	1025	Deciduous forest	Khino monastery	GGBC (CaBOL) team
		ISU	Psocoptera	Caeciliusidae	Caecilius fuscopterus	(Latreille, 1799)		Seropian A.	1	96% pure ethanol	Freezer	Adult	Female	Kintrishi National Park	Lesser Causasus	Adjara	Georgia	2018-10-19	Malaise trap 2	41.7294	42.0775	GPS	1025	Deciduous forest	Khino monastery	GGBC (CaBOL) team
		ISU	Psocoptera	Caeciliusidae	Caecilius fuscopterus	(Latreille, 1799)		Seropian A.	1	96% pure ethanol	Freezer	Adult	Female	Kintrishi National Park	Lesser Causasus	Adjara	Georgia	2018-10-19	Malaise trap 2	41.7294	42.0775	GPS	1025	Deciduous forest	Khino monastery	GGBC (CaBOL) team
		ISU	Psocoptera	Caeciliusidae	Caecilius fuscopterus	(Latreille, 1799)		Seropian A.	1	96% pure ethanol	Freezer	Adult	Female	Kintrishi National Park	Lesser Causasus	Adjara	Georgia	2018-10-19	Malaise trap 2	41.7294	42.0775	GPS	1025	Deciduous forest	Khino monastery	GGBC (CaBOL) team
		ISU	Psocoptera	Caeciliusidae	Caecilius fuscopterus	(Latreille, 1799)		Seropian A.	1	96% pure ethanol	Freezer	Adult	Female	Kintrishi National Park	Lesser Causasus	Adjara	Georgia	2018-10-19	Malaise trap 2	41.7294	42.0775	GPS	1025	Deciduous forest	Khino monastery	GGBC (CaBOL) team
		ISU	Psocoptera	Caeciliusidae	Caecilius fuscopterus	(Latreille, 1799)		Seropian A.	1	96% pure ethanol	Freezer	Adult	Female	Kintrishi National Park	Lesser Causasus	Adjara	Georgia	2018-10-19	Malaise trap 2	41.7294	42.0775	GPS	1025	Deciduous forest	Khino monastery	GGBC (CaBOL) team
		ISU	Psocoptera	Caeciliusidae	Caecilius fuscopterus	(Latreille, 1799)		Seropian A.	1	96% pure ethanol	Freezer	Adult	Female	Kintrishi National Park	Lesser Causasus	Adjara	Georgia	2018-10-19	Malaise trap 2	41.7294	42.0775	GPS	1025	Deciduous forest	Khino monastery	GGBC (CaBOL) team
		ISU	Psocoptera	Caeciliusidae	Caecilius fuscopterus	(Latreille, 1799)		Seropian A.	1	96% pure ethanol	Freezer	Adult	Female	Kintrishi National Park	Lesser Causasus	Adjara	Georgia	2018-10-19	Malaise trap 2	41.7294	42.0775	GPS	1025	Deciduous forest	Khino monastery	GGBC (CaBOL) team
		ISU	Psocoptera	Caeciliusidae	Caecilius fuscopterus	(Latreille, 1799)		Seropian A.	1	96% pure ethanol	Freezer	Adult	Female	Kintrishi National Park	Lesser Causasus	Adjara	Georgia	2018-10-19	Malaise trap 2	41.7294	42.0775	GPS	1025	Deciduous forest	Khino monastery	GGBC (CaBOL) team
		ISU	Psocoptera	Caeciliusidae	Caecilius fuscopterus	(Latreille, 1799)		Seropian A.	1	96% pure ethanol	Freezer	Adult	Female	Kintrishi National Park	Lesser Causasus	Adjara	Georgia	2018-10-19	Malaise trap 2	41.7294	42.0775	GPS	1025	Deciduous forest	Khino monastery	GGBC (CaBOL) team
		ISU	Psocoptera	Caeciliusidae	Caecilius fuscopterus	(Latreille, 1799)		Seropian A.	1	96% pure ethanol	Freezer	Adult	Female	Kintrishi National Park	Lesser Causasus	Adjara	Georgia	2018-10-19	Malaise trap 2	41.7294	42.0775	GPS	1025	Deciduous forest	Khino monastery	GGBC (CaBOL) team
		ISU	Psocoptera	Caeciliusidae	Caecilius fuscopterus	(Latreille, 1799)		Seropian A.	1	96% pure ethanol	Freezer	Adult	Female	Kintrishi National Park	Lesser Causasus	Adjara	Georgia	2018-10-19	Malaise trap 2	41.7294	42.0775	GPS	1025	Deciduous forest	Khino monastery	GGBC (CaBOL) team
		ISU	Psocoptera	Caeciliusidae	Caecilius fuscopterus	(Latreille, 1799)		Seropian A.	1	96% pure ethanol	Freezer	Adult	Female	Kintrishi National Park	Lesser Causasus	Adjara	Georgia	2018-10-19	Malaise trap 2	41.7294	42.0775	GPS	1025	Deciduous forest	Khino monastery	GGBC (CaBOL) team
		ISU	Psocoptera	Caeciliusidae	Caecilius fuscopterus	(Latreille, 1799)		Seropian A.	1	96% pure ethanol	Freezer	Adult	Female	Kintrishi National Park	Lesser Causasus	Adjara	Georgia	2018-10-19	Malaise trap 2	41.7294	42.0775	GPS	1025	Deciduous forest	Khino monastery	GGBC (CaBOL) team
		ISU	Psocoptera	Caeciliusidae	Caecilius fuscopterus	(Latreille, 1799)		Seropian A.	1	96% pure ethanol	Freezer	Adult	Female	Kintrishi National Park	Lesser Causasus	Adjara	Georgia	2018-11-03	Malaise trap	41.7621	41.9785	GPS	318	Deciduous forest	River bank	GGBC (CaBOL) team
		ISU	Psocoptera	Caeciliusidae	Caecilius fuscopterus	(Latreille, 1799)		Seropian A.	1	96% pure ethanol	Freezer	Adult	Female	Kintrishi National Park	Lesser Causasus	Adjara	Georgia	2018-11-03	Malaise trap	41.7621	41.9785	GPS	318	Deciduous forest	River bank	GGBC (CaBOL) team
		ISU	Psocoptera	Caeciliusidae	Caecilius fuscopterus	(Latreille, 1799)		Seropian A.	1	96% pure ethanol	Freezer	Adult	Female	Kintrishi National Park	Lesser Causasus	Adjara	Georgia	2018-11-03	Malaise trap 2	41.7294	42.0775	GPS	1025	Deciduous forest	Khino monastery	GGBC (CaBOL) team
		ISU	Psocoptera	Caeciliusidae	Caecilius fuscopterus	(Latreille, 1799)		Seropian A.	1	96% pure ethanol	Freezer	Adult	Female	Kintrishi National Park	Lesser Causasus	Adjara	Georgia	2018-11-03	Malaise trap 2	41.7294	42.0775	GPS	1025	Deciduous forest	Khino monastery	GGBC (CaBOL) team
		ISU	Psocoptera	Caeciliusidae	Caecilius fuscopterus	(Latreille, 1799)		Seropian A.	1	96% pure ethanol	Freezer	Adult	Female	Kintrishi National Park	Lesser Causasus	Adjara	Georgia	2018-11-03	Malaise trap 2	41.7294	42.0775	GPS	1025	Deciduous forest	Khino monastery	GGBC (CaBOL) team
		ISU	Psocoptera	Caeciliusidae	Caecilius fuscopterus	(Latreille, 1799)		Seropian A.	1	96% pure ethanol	Freezer	Adult	Female	Kintrishi National Park	Lesser Causasus	Adjara	Georgia	2018-11-03	Malaise trap 2	41.7294	42.0775	GPS	1025	Deciduous forest	Khino monastery	GGBC (CaBOL) team
		ISU	Psocoptera	Caeciliusidae	Caecilius fuscopterus	(Latreille, 1799)		Seropian A.	1	96% pure ethanol	Freezer	Adult	Female	Kintrishi National Park	Lesser Causasus	Adjara	Georgia	2018-11-03	Malaise trap 2	41.7294	42.0775	GPS	1025	Deciduous forest	Khino monastery	GGBC (CaBOL) team
		ISU	Psocoptera	Caeciliusidae	Caecilius fuscopterus	(Latreille, 1799)		Seropian A.	1	96% pure ethanol	Freezer	Adult	Female	Kintrishi National Park	Lesser Causasus	Adjara	Georgia	2018-11-03	Malaise trap 2	41.7294	42.0775	GPS	1025	Deciduous forest	Khino monastery	GGBC (CaBOL) team
		ISU	Psocoptera	Caeciliusidae	Caecilius fuscopterus	(Latreille, 1799)		Seropian A.	1	96% pure ethanol	Freezer	Adult	Female	Kintrishi National Park	Lesser Causasus	Adjara	Georgia	2018-11-03	Malaise trap 2	41.7294	42.0775	GPS	1025	Deciduous forest	Khino monastery	GGBC (CaBOL) team
		ISU	Psocoptera	Caeciliusidae	Caecilius fuscopterus	(Latreille, 1799)		Seropian A.	1	96% pure ethanol	Freezer	Adult	Female	Kintrishi National Park	Lesser Causasus	Adjara	Georgia	2018-11-03	Malaise trap 2	41.7294	42.0775	GPS	1025	Deciduous forest	Khino monastery	GGBC (CaBOL) team
		ISU	Psocoptera	Caeciliusidae	Caecilius fuscopterus	(Latreille, 1799)		Seropian A.	1	96% pure ethanol	Freezer	Adult	Female	Kintrishi National Park	Lesser Causasus	Adjara	Georgia	2018-11-03	Malaise trap 2	41.7294	42.0775	GPS	1025	Deciduous forest	Khino monastery	GGBC (CaBOL) team
		ISU	Psocoptera	Caeciliusidae	Caecilius fuscopterus	(Latreille, 1799)		Seropian A.	1	96% pure ethanol	Freezer	Adult	Female	Kintrishi National Park	Lesser Causasus	Adjara	Georgia	2018-11-03	Malaise trap 2	41.7294	42.0775	GPS	1025	Deciduous forest	Khino monastery	GGBC (CaBOL) team
		ISU	Psocoptera	Caeciliusidae	Caecilius fuscopterus	(Latreille, 1799)		Seropian A.	1	96% pure ethanol	Freezer	Adult	Female	Kintrishi National Park	Lesser Causasus	Adjara	Georgia	2018-11-03	Malaise trap 2	41.7294	42.0775	GPS	1025	Deciduous forest	Khino monastery	GGBC (CaBOL) team
		ISU	Psocoptera	Caeciliusidae	Caecilius fuscopterus	(Latreille, 1799)		Seropian A.	1	96% pure ethanol	Freezer	Adult	Female	Kintrishi National Park	Lesser Causasus	Adjara	Georgia	2018-11-03	Malaise trap 2	41.7294	42.0775	GPS	1025	Deciduous forest	Khino monastery	GGBC (CaBOL) team
		ISU	Psocoptera	Caeciliusidae	Caecilius fuscopterus	(Latreille, 1799)		Seropian A.	1	96% pure ethanol	Freezer	Adult	Female	Kintrishi National Park	Lesser Causasus	Adjara	Georgia	2018-11-03	Malaise trap 2	41.7294	42.0775	GPS	1025	Deciduous forest	Khino monastery	GGBC (CaBOL) team
		ISU	Psocoptera	Caeciliusidae	Caecilius fuscopterus	(Latreille, 1799)		Seropian A.	1	96% pure ethanol	Freezer	Adult	Male	Kintrishi National Park	Lesser Causasus	Adjara	Georgia	2018-07-13	Malaise trap 8	41.7378	41.9786	GPS	403	Deciduous forest	River bank	GGBC (CaBOL) team
		ISU	Psocoptera	Caeciliusidae	Caecilius fuscopterus	(Latreille, 1799)		Seropian A.	1	96% pure ethanol	Freezer	Adult	Male	Kintrishi National Park	Lesser Causasus	Adjara	Georgia	2018-08-24	Malaise trap 4	41.7441	42.0834	GPS	1264	Deciduous forest	Above the waterfall	GGBC (CaBOL) team
		ISU	Psocoptera	Caeciliusidae	Caecilius fuscopterus	(Latreille, 1799)		Seropian A.	1	96% pure ethanol	Freezer	Adult	Male	Kintrishi National Park	Lesser Causasus	Adjara	Georgia	2018-09-07	Malaise trap 4	41.7441	42.0834	GPS	1264	Deciduous forest	Above the waterfall	GGBC (CaBOL) team
		ISU	Psocoptera	Caeciliusidae	Caecilius fuscopterus	(Latreille, 1799)		Seropian A.	1	96% pure ethanol	Freezer	Adult	Male	Kintrishi National Park	Lesser Causasus	Adjara	Georgia	2018-09-07	Malaise trap 4	41.7441	42.0834	GPS	1264	Deciduous forest	Above the waterfall	GGBC (CaBOL) team
		ISU	Psocoptera	Caeciliusidae	Caecilius fuscopterus	(Latreille, 1799)		Seropian A.	1	96% pure ethanol	Freezer	Adult	Male	Kintrishi National Park	Lesser Causasus	Adjara	Georgia	2018-09-07	Malaise trap 4	41.7441	42.0834	GPS	1264	Deciduous forest	Above the waterfall	GGBC (CaBOL) team
		ISU	Psocoptera	Caeciliusidae	Caecilius fuscopterus	(Latreille, 1799)		Seropian A.	1	96% pure ethanol	Freezer	Adult	Male	Kintrishi National Park	Lesser Causasus	Adjara	Georgia	2018-09-07	Malaise trap 4	41.7441	42.0834	GPS	1264	Deciduous forest	Above the waterfall	GGBC (CaBOL) team
		ISU	Psocoptera	Caeciliusidae	Caecilius fuscopterus	(Latreille, 1799)		Seropian A.	1	96% pure ethanol	Freezer	Adult	Male	Kintrishi National Park	Lesser Causasus	Adjara	Georgia	2018-09-07	Malaise trap 4	41.7441	42.0834	GPS	1264	Deciduous forest	Above the waterfall	GGBC (CaBOL) team
		ISU	Psocoptera	Caeciliusidae	Caecilius fuscopterus	(Latreille, 1799)		Seropian A.	1	96% pure ethanol	Freezer	Adult	Male	Kintrishi National Park	Lesser Causasus	Adjara	Georgia	2018-09-07	Malaise trap 4	41.7441	42.0834	GPS	1264	Deciduous forest	Above the waterfall	GGBC (CaBOL) team
		ISU	Psocoptera	Caeciliusidae	Caecilius fuscopterus	(Latreille, 1799)		Seropian A.	1	96% pure ethanol	Freezer	Adult	Male	Kintrishi National Park	Lesser Causasus	Adjara	Georgia	2018-09-07	Malaise trap 8	41.7378	41.9786	GPS	403	Deciduous forest	River bank	GGBC (CaBOL) team
		ISU	Psocoptera	Caeciliusidae	Caecilius fuscopterus	(Latreille, 1799)		Seropian A.	1	96% pure ethanol	Freezer	Adult	Male	Kintrishi National Park	Lesser Causasus	Adjara	Georgia	2018-09-21	Malaise trap	41.7621	41.9785	GPS	318	Deciduous forest	River bank	GGBC (CaBOL) team
		ISU	Psocoptera	Caeciliusidae	Caecilius fuscopterus	(Latreille, 1799)		Seropian A.	1	96% pure ethanol	Freezer	Adult	Male	Kintrishi National Park	Lesser Causasus	Adjara	Georgia	2018-09-21	Malaise trap	41.7621	41.9785	GPS	318	Deciduous forest	River bank	GGBC (CaBOL) team
		ISU	Psocoptera	Caeciliusidae	Caecilius fuscopterus	(Latreille, 1799)		Seropian A.	1	96% pure ethanol	Freezer	Adult	Male	Kintrishi National Park	Lesser Causasus	Adjara	Georgia	2018-09-21	Malaise trap	41.7621	41.9785	GPS	318	Deciduous forest	River bank	GGBC (CaBOL) team
		ISU	Psocoptera	Caeciliusidae	Caecilius fuscopterus	(Latreille, 1799)		Seropian A.	1	96% pure ethanol	Freezer	Adult	Male	Kintrishi National Park	Lesser Causasus	Adjara	Georgia	2018-09-21	Malaise trap	41.7621	41.9785	GPS	318	Deciduous forest	River bank	GGBC (CaBOL) team
		ISU	Psocoptera	Caeciliusidae	Caecilius fuscopterus	(Latreille, 1799)		Seropian A.	1	96% pure ethanol	Freezer	Adult	Male	Kintrishi National Park	Lesser Causasus	Adjara	Georgia	2018-09-21	Malaise trap	41.7621	41.9785	GPS	318	Deciduous forest	River bank	GGBC (CaBOL) team
		ISU	Psocoptera	Caeciliusidae	Caecilius fuscopterus	(Latreille, 1799)		Seropian A.	1	96% pure ethanol	Freezer	Adult	Male	Kintrishi National Park	Lesser Causasus	Adjara	Georgia	2018-09-21	Malaise trap	41.7621	41.9785	GPS	318	Deciduous forest	River bank	GGBC (CaBOL) team
		ISU	Psocoptera	Caeciliusidae	Caecilius fuscopterus	(Latreille, 1799)		Seropian A.	1	96% pure ethanol	Freezer	Adult	Male	Kintrishi National Park	Lesser Causasus	Adjara	Georgia	2018-09-21	Malaise trap	41.7621	41.9785	GPS	318	Deciduous forest	River bank	GGBC (CaBOL) team
		ISU	Psocoptera	Caeciliusidae	Caecilius fuscopterus	(Latreille, 1799)		Seropian A.	1	96% pure ethanol	Freezer	Adult	Male	Kintrishi National Park	Lesser Causasus	Adjara	Georgia	2018-09-21	Malaise trap	41.7621	41.9785	GPS	318	Deciduous forest	River bank	GGBC (CaBOL) team
		ISU	Psocoptera	Caeciliusidae	Caecilius fuscopterus	(Latreille, 1799)		Seropian A.	1	96% pure ethanol	Freezer	Adult	Male	Kintrishi National Park	Lesser Causasus	Adjara	Georgia	2018-09-21	Malaise trap	41.7621	41.9785	GPS	318	Deciduous forest	River bank	GGBC (CaBOL) team
		ISU	Psocoptera	Caeciliusidae	Caecilius fuscopterus	(Latreille, 1799)		Seropian A.	1	96% pure ethanol	Freezer	Adult	Male	Kintrishi National Park	Lesser Causasus	Adjara	Georgia	2018-09-21	Malaise trap 4	41.7441	42.0834	GPS	1264	Deciduous forest	Above the waterfall	GGBC (CaBOL) team
		ISU	Psocoptera	Caeciliusidae	Caecilius fuscopterus	(Latreille, 1799)		Seropian A.	1	96% pure ethanol	Freezer	Adult	Male	Kintrishi National Park	Lesser Causasus	Adjara	Georgia	2018-09-21	Malaise trap 4	41.7441	42.0834	GPS	1264	Deciduous forest	Above the waterfall	GGBC (CaBOL) team
		ISU	Psocoptera	Caeciliusidae	Caecilius fuscopterus	(Latreille, 1799)		Seropian A.	1	96% pure ethanol	Freezer	Adult	Male	Kintrishi National Park	Lesser Causasus	Adjara	Georgia	2018-09-21	Malaise trap 4	41.7441	42.0834	GPS	1264	Deciduous forest	Above the waterfall	GGBC (CaBOL) team
		ISU	Psocoptera	Caeciliusidae	Caecilius fuscopterus	(Latreille, 1799)		Seropian A.	1	96% pure ethanol	Freezer	Adult	Male	Kintrishi National Park	Lesser Causasus	Adjara	Georgia	2018-09-21	Malaise trap 4	41.7441	42.0834	GPS	1264	Deciduous forest	Above the waterfall	GGBC (CaBOL) team
		ISU	Psocoptera	Caeciliusidae	Caecilius fuscopterus	(Latreille, 1799)		Seropian A.	1	96% pure ethanol	Freezer	Adult	Male	Kintrishi National Park	Lesser Causasus	Adjara	Georgia	2018-09-21	Malaise trap 4	41.7441	42.0834	GPS	1264	Deciduous forest	Above the waterfall	GGBC (CaBOL) team
		ISU	Psocoptera	Caeciliusidae	Caecilius fuscopterus	(Latreille, 1799)		Seropian A.	1	96% pure ethanol	Freezer	Adult	Male	Kintrishi National Park	Lesser Causasus	Adjara	Georgia	2018-09-21	Malaise trap 4	41.7441	42.0834	GPS	1264	Deciduous forest	Above the waterfall	GGBC (CaBOL) team
		ISU	Psocoptera	Caeciliusidae	Caecilius fuscopterus	(Latreille, 1799)		Seropian A.	1	96% pure ethanol	Freezer	Adult	Male	Kintrishi National Park	Lesser Causasus	Adjara	Georgia	2018-10-19	Malaise trap 2	41.7294	42.0775	GPS	1025	Deciduous forest	Khino monastery	GGBC (CaBOL) team
		ISU	Psocoptera	Caeciliusidae	Caecilius fuscopterus	(Latreille, 1799)		Seropian A.	1	96% pure ethanol	Freezer	Adult	Male	Kintrishi National Park	Lesser Causasus	Adjara	Georgia	2018-10-19	Malaise trap 2	41.7294	42.0775	GPS	1025	Deciduous forest	Khino monastery	GGBC (CaBOL) team
		ISU	Psocoptera	Caeciliusidae	Caecilius fuscopterus	(Latreille, 1799)		Seropian A.	1	96% pure ethanol	Freezer	Adult	Male	Kintrishi National Park	Lesser Causasus	Adjara	Georgia	2018-10-19	Malaise trap 2	41.7294	42.0775	GPS	1025	Deciduous forest	Khino monastery	GGBC (CaBOL) team
		ISU	Psocoptera	Caeciliusidae	Caecilius fuscopterus	(Latreille, 1799)		Seropian A.	1	96% pure ethanol	Freezer	Adult	Male	Kintrishi National Park	Lesser Causasus	Adjara	Georgia	2018-10-19	Malaise trap 2	41.7294	42.0775	GPS	1025	Deciduous forest	Khino monastery	GGBC (CaBOL) team
		ISU	Psocoptera	Caeciliusidae	Caecilius fuscopterus	(Latreille, 1799)		Seropian A.	1	96% pure ethanol	Freezer	Adult	Male	Kintrishi National Park	Lesser Causasus	Adjara	Georgia	2018-10-19	Malaise trap 2	41.7294	42.0775	GPS	1025	Deciduous forest	Khino monastery	GGBC (CaBOL) team
		ISU	Psocoptera	Caeciliusidae	Caecilius fuscopterus	(Latreille, 1799)		Seropian A.	1	96% pure ethanol	Freezer	Adult	Male	Kintrishi National Park	Lesser Causasus	Adjara	Georgia	2018-10-19	Malaise trap 2	41.7294	42.0775	GPS	1025	Deciduous forest	Khino monastery	GGBC (CaBOL) team
		ISU	Psocoptera	Caeciliusidae	Caecilius fuscopterus	(Latreille, 1799)		Seropian A.	1	96% pure ethanol	Freezer	Adult	Male	Kintrishi National Park	Lesser Causasus	Adjara	Georgia	2018-10-19	Malaise trap 2	41.7294	42.0775	GPS	1025	Deciduous forest	Khino monastery	GGBC (CaBOL) team
		ISU	Psocoptera	Caeciliusidae	Caecilius fuscopterus	(Latreille, 1799)		Seropian A.	1	96% pure ethanol	Freezer	Adult	Male	Kintrishi National Park	Lesser Causasus	Adjara	Georgia	2018-10-19	Malaise trap 2	41.7294	42.0775	GPS	1025	Deciduous forest	Khino monastery	GGBC (CaBOL) team
		ISU	Psocoptera	Caeciliusidae	Caecilius fuscopterus	(Latreille, 1799)		Seropian A.	1	96% pure ethanol	Freezer	Adult	Male	Kintrishi National Park	Lesser Causasus	Adjara	Georgia	2018-10-19	Malaise trap 2	41.7294	42.0775	GPS	1025	Deciduous forest	Khino monastery	GGBC (CaBOL) team
		ISU	Psocoptera	Caeciliusidae	Caecilius fuscopterus	(Latreille, 1799)		Seropian A.	1	96% pure ethanol	Freezer	Adult	Male	Kintrishi National Park	Lesser Causasus	Adjara	Georgia	2018-10-19	Malaise trap 2	41.7294	42.0775	GPS	1025	Deciduous forest	Khino monastery	GGBC (CaBOL) team
		ISU	Psocoptera	Caeciliusidae	Caecilius fuscopterus	(Latreille, 1799)		Seropian A.	1	96% pure ethanol	Freezer	Adult	Male	Kintrishi National Park	Lesser Causasus	Adjara	Georgia	2018-10-19	Malaise trap 2	41.7294	42.0775	GPS	1025	Deciduous forest	Khino monastery	GGBC (CaBOL) team
		ISU	Psocoptera	Caeciliusidae	Caecilius fuscopterus	(Latreille, 1799)		Seropian A.	1	96% pure ethanol	Freezer	Adult	Male	Kintrishi National Park	Lesser Causasus	Adjara	Georgia	2018-10-19	Malaise trap 2	41.7294	42.0775	GPS	1025	Deciduous forest	Khino monastery	GGBC (CaBOL) team
		ISU	Psocoptera	Caeciliusidae	Caecilius fuscopterus	(Latreille, 1799)		Seropian A.	1	96% pure ethanol	Freezer	Adult	Male	Kintrishi National Park	Lesser Causasus	Adjara	Georgia	2018-10-19	Malaise trap 2	41.7294	42.0775	GPS	1025	Deciduous forest	Khino monastery	GGBC (CaBOL) team
		ISU	Psocoptera	Caeciliusidae	Caecilius fuscopterus	(Latreille, 1799)		Seropian A.	1	96% pure ethanol	Freezer	Adult	Male	Kintrishi National Park	Lesser Causasus	Adjara	Georgia	2018-10-19	Malaise trap 2	41.7294	42.0775	GPS	1025	Deciduous forest	Khino monastery	GGBC (CaBOL) team
		ISU	Psocoptera	Caeciliusidae	Caecilius fuscopterus	(Latreille, 1799)		Seropian A.	1	96% pure ethanol	Freezer	Adult	Male	Kintrishi National Park	Lesser Causasus	Adjara	Georgia	2018-10-19	Malaise trap 2	41.7294	42.0775	GPS	1025	Deciduous forest	Khino monastery	GGBC (CaBOL) team
		ISU	Psocoptera	Caeciliusidae	Caecilius fuscopterus	(Latreille, 1799)		Seropian A.	1	96% pure ethanol	Freezer	Adult	Male	Kintrishi National Park	Lesser Causasus	Adjara	Georgia	2018-10-19	Malaise trap 2	41.7294	42.0775	GPS	1025	Deciduous forest	Khino monastery	GGBC (CaBOL) team
		ISU	Psocoptera	Caeciliusidae	Caecilius fuscopterus	(Latreille, 1799)		Seropian A.	1	96% pure ethanol	Freezer	Adult	Male	Kintrishi National Park	Lesser Causasus	Adjara	Georgia	2018-11-03	Malaise trap 2	41.7294	42.0775	GPS	1025	Deciduous forest	Khino monastery	GGBC (CaBOL) team
		ISU	Psocoptera	Caeciliusidae	Caecilius fuscopterus	(Latreille, 1799)		Seropian A.	1	96% pure ethanol	Freezer	Adult	Male	Kintrishi National Park	Lesser Causasus	Adjara	Georgia	2018-11-03	Malaise trap 2	41.7294	42.0775	GPS	1025	Deciduous forest	Khino monastery	GGBC (CaBOL) team
		ISU	Psocoptera	Caeciliusidae	Caecilius fuscopterus	(Latreille, 1799)		Seropian A.	1	96% pure ethanol	Freezer	Adult	Male	Kintrishi National Park	Lesser Causasus	Adjara	Georgia	2018-11-03	Malaise trap 2	41.7294	42.0775	GPS	1025	Deciduous forest	Khino monastery	GGBC (CaBOL) team
		ISU	Psocoptera	Caeciliusidae	Caecilius fuscopterus	(Latreille, 1799)		Seropian A.	1	96% pure ethanol	Freezer	Adult	Male	Kintrishi National Park	Lesser Causasus	Adjara	Georgia	2018-11-03	Malaise trap 8	41.7378	41.9786	GPS	403	Deciduous forest	River bank	GGBC (CaBOL) team
		ISU	Psocoptera	Caeciliusidae	Caecilius fuscopterus	(Latreille, 1799)		Seropian A.	1	96% pure ethanol	Freezer	Adult	Male	Kintrishi National Park	Lesser Causasus	Adjara	Georgia	2018-11-03	Malaise trap 8	41.7378	41.9786	GPS	403	Deciduous forest	River bank	GGBC (CaBOL) team
		ISU	Psocoptera	Caeciliusidae	Caecilius fuscopterus	(Latreille, 1799)		Seropian A.	1	96% pure ethanol	Freezer	Adult	Male	Kintrishi National Park	Lesser Causasus	Adjara	Georgia	2018-11-03	Malaise trap 8	41.7378	41.9786	GPS	403	Deciduous forest	River bank	GGBC (CaBOL) team
	UMTP1	ISU	Psocoptera	Caeciliusidae	Caecilius fuscopterus	(Latreille, 1799)		Seropian A.	1	96% pure ethanol	Freezer	Adult	Female	Shilda		Kakheti	Georgia	2021-05-29	Malaise trap	42.0045	45.7209	GPS	513	Suburban area	Meadow	CaBOL team
	UMTP1	ISU	Psocoptera	Caeciliusidae	Caecilius fuscopterus	(Latreille, 1799)		Seropian A.	1	96% pure ethanol	Freezer	Adult	Female	Shilda		Kakheti	Georgia	2021-05-29	Malaise trap	42.0045	45.7209	GPS	513	Suburban area	Meadow	CaBOL team
	UMTP1	ISU	Psocoptera	Caeciliusidae	Caecilius fuscopterus	(Latreille, 1799)		Seropian A.	1	96% pure ethanol	Freezer	Adult	Male	Shilda		Kakheti	Georgia	2021-05-29	Malaise trap	42.0045	45.7209	GPS	513	Suburban area	Meadow	CaBOL team
	UMTP1	ISU	Psocoptera	Caeciliusidae	Caecilius fuscopterus	(Latreille, 1799)		Seropian A.	1	96% pure ethanol	Freezer	Adult	Male	Shilda		Kakheti	Georgia	2021-06-05	Malaise trap	42.0045	45.7209	GPS	513	Suburban area	Meadow	CaBOL team
	UMTP1	ISU	Psocoptera	Caeciliusidae	Caecilius fuscopterus	(Latreille, 1799)		Seropian A.	1	96% pure ethanol	Freezer	Adult	Male	Shilda		Kakheti	Georgia	2021-06-05	Malaise trap	42.0045	45.7209	GPS	513	Suburban area	Meadow	CaBOL team
	UMTP1	ISU	Psocoptera	Caeciliusidae	Caecilius fuscopterus	(Latreille, 1799)		Seropian A.	1	96% pure ethanol	Freezer	Adult	Male	Shilda		Kakheti	Georgia	2021-09-14	Malaise trap	42.0045	45.7209	GPS	513	Suburban area	Meadow	CaBOL team
	UMTP2	ISU	Psocoptera	Caeciliusidae	Caecilius fuscopterus	(Latreille, 1799)		Seropian A.	1	96% pure ethanol	Freezer	Adult	Male	Tbilisi		Tbilisi	Georgia	2021-05-08	Malaise trap	41.7168	44.784	GPS	440	Urban area		CaBOL team
		ISU	Psocoptera	Caeciliusidae	Valenzuela atricornis	(McLachlan, 1869)		Seropian A.	1	96% pure ethanol	Freezer	Adult	Male	Meore Moidanakhe	Chkhorotsku	Samegrelo-Zemo Svaneti	Georgia	2022-02-08	Malaise trap	42.5503	42.172	GPS	171	Suburban area	Chestnut plantation	CaBOL team
	D5P1	ISU	Psocoptera	Caeciliusidae	Valenzuela atricornis	(McLachlan, 1869)		Seropian A.	1	96% pure ethanol	Freezer	Adult	Female	Churia	Khobi	Samegrelo-Zemo Svaneti	Georgia	2022-08-02	Beating	42.338	41.6113	GPS	0	Forest	at swampy area	GGBC (CaBOL) team
		ISU	Psocoptera	Caeciliusidae	Valenzuela atricornis	(McLachlan, 1869)		Seropian A.	1	96% pure ethanol	Freezer	Adult	Female	Kintrishi National Park	Lesser Causasus	Adjara	Georgia	2018-08-10	Malaise trap 8	41.7378	41.9786	GPS	403	Deciduous forest	River bank	GGBC (CaBOL) team
		ISU	Psocoptera	Caeciliusidae	Valenzuela atricornis	(McLachlan, 1869)		Seropian A.	1	96% pure ethanol	Freezer	Adult	Female	Kintrishi National Park	Lesser Causasus	Adjara	Georgia	2018-09-21	Malaise trap	41.7621	41.9785	GPS	318	Deciduous forest	River bank	GGBC (CaBOL) team
		ISU	Psocoptera	Caeciliusidae	Valenzuela atricornis	(McLachlan, 1869)		Seropian A.	1	96% pure ethanol	Freezer	Adult	Female	Kintrishi National Park	Lesser Causasus	Adjara	Georgia	2018-09-21	Malaise trap	41.7621	41.9785	GPS	318	Deciduous forest	River bank	GGBC (CaBOL) team
		ISU	Psocoptera	Caeciliusidae	Valenzuela atricornis	(McLachlan, 1869)		Seropian A.	1	96% pure ethanol	Freezer	Adult	Female	Kintrishi National Park	Lesser Causasus	Adjara	Georgia	2018-09-21	Malaise trap	41.7621	41.9785	GPS	318	Deciduous forest	River bank	GGBC (CaBOL) team
		ISU	Psocoptera	Caeciliusidae	Valenzuela atricornis	(McLachlan, 1869)		Seropian A.	1	96% pure ethanol	Freezer	Adult	Female	Kintrishi National Park	Lesser Causasus	Adjara	Georgia	2018-09-21	Malaise trap	41.7621	41.9785	GPS	318	Deciduous forest	River bank	GGBC (CaBOL) team
		ISU	Psocoptera	Caeciliusidae	Valenzuela atricornis	(McLachlan, 1869)		Seropian A.	1	96% pure ethanol	Freezer	Adult	Female	Kintrishi National Park	Lesser Causasus	Adjara	Georgia	2018-09-21	Malaise trap	41.7621	41.9785	GPS	318	Deciduous forest	River bank	GGBC (CaBOL) team
		ISU	Psocoptera	Caeciliusidae	Valenzuela atricornis	(McLachlan, 1869)		Seropian A.	1	96% pure ethanol	Freezer	Adult	Female	Kintrishi National Park	Lesser Causasus	Adjara	Georgia	2018-09-21	Malaise trap	41.7621	41.9785	GPS	318	Deciduous forest	River bank	GGBC (CaBOL) team
		ISU	Psocoptera	Caeciliusidae	Valenzuela atricornis	(McLachlan, 1869)		Seropian A.	1	96% pure ethanol	Freezer	Adult	Female	Kintrishi National Park	Lesser Causasus	Adjara	Georgia	2018-09-21	Malaise trap	41.7621	41.9785	GPS	318	Deciduous forest	River bank	GGBC (CaBOL) team
		ISU	Psocoptera	Caeciliusidae	Valenzuela atricornis	(McLachlan, 1869)		Seropian A.	1	96% pure ethanol	Freezer	Adult	Female	Kintrishi National Park	Lesser Causasus	Adjara	Georgia	2018-09-21	Malaise trap	41.7621	41.9785	GPS	318	Deciduous forest	River bank	GGBC (CaBOL) team
		ISU	Psocoptera	Caeciliusidae	Valenzuela atricornis	(McLachlan, 1869)		Seropian A.	1	96% pure ethanol	Freezer	Adult	Female	Kintrishi National Park	Lesser Causasus	Adjara	Georgia	2018-09-21	Malaise trap	41.7621	41.9785	GPS	318	Deciduous forest	River bank	GGBC (CaBOL) team
		ISU	Psocoptera	Caeciliusidae	Valenzuela atricornis	(McLachlan, 1869)		Seropian A.	1	96% pure ethanol	Freezer	Adult	Female	Kintrishi National Park	Lesser Causasus	Adjara	Georgia	2018-09-21	Malaise trap	41.7621	41.9785	GPS	318	Deciduous forest	River bank	GGBC (CaBOL) team
		ISU	Psocoptera	Caeciliusidae	Valenzuela atricornis	(McLachlan, 1869)		Seropian A.	1	96% pure ethanol	Freezer	Adult	Female	Kintrishi National Park	Lesser Causasus	Adjara	Georgia	2018-10-05	Malaise trap 8	41.7378	41.9786	GPS	403	Deciduous forest	River bank	GGBC (CaBOL) team
		ISU	Psocoptera	Caeciliusidae	Valenzuela atricornis	(McLachlan, 1869)		Seropian A.	1	96% pure ethanol	Freezer	Adult	Female	Kintrishi National Park	Lesser Causasus	Adjara	Georgia	2018-10-05	Malaise trap 8	41.7378	41.9786	GPS	403	Deciduous forest	River bank	GGBC (CaBOL) team
		ISU	Psocoptera	Caeciliusidae	Valenzuela atricornis	(McLachlan, 1869)		Seropian A.	1	96% pure ethanol	Freezer	Adult	Female	Kintrishi National Park	Lesser Causasus	Adjara	Georgia	2018-10-05	Malaise trap 8	41.7378	41.9786	GPS	403	Deciduous forest	River bank	GGBC (CaBOL) team
		ISU	Psocoptera	Caeciliusidae	Valenzuela atricornis	(McLachlan, 1869)		Seropian A.	1	96% pure ethanol	Freezer	Adult	Female	Kintrishi National Park	Lesser Causasus	Adjara	Georgia	2018-10-05	Malaise trap 8	41.7378	41.9786	GPS	403	Deciduous forest	River bank	GGBC (CaBOL) team
		ISU	Psocoptera	Caeciliusidae	Valenzuela atricornis	(McLachlan, 1869)		Seropian A.	1	96% pure ethanol	Freezer	Adult	Female	Kintrishi National Park	Lesser Causasus	Adjara	Georgia	2018-10-05	Malaise trap 8	41.7378	41.9786	GPS	403	Deciduous forest	River bank	GGBC (CaBOL) team
		ISU	Psocoptera	Caeciliusidae	Valenzuela atricornis	(McLachlan, 1869)		Seropian A.	1	96% pure ethanol	Freezer	Adult	Female	Kintrishi National Park	Lesser Causasus	Adjara	Georgia	2018-10-05	Malaise trap 8	41.7378	41.9786	GPS	403	Deciduous forest	River bank	GGBC (CaBOL) team
		ISU	Psocoptera	Caeciliusidae	Valenzuela atricornis	(McLachlan, 1869)		Seropian A.	1	96% pure ethanol	Freezer	Adult	Female	Kintrishi National Park	Lesser Causasus	Adjara	Georgia	2018-10-05	Malaise trap 8	41.7378	41.9786	GPS	403	Deciduous forest	River bank	GGBC (CaBOL) team
		ISU	Psocoptera	Caeciliusidae	Valenzuela atricornis	(McLachlan, 1869)		Seropian A.	1	96% pure ethanol	Freezer	Adult	Female	Kintrishi National Park	Lesser Causasus	Adjara	Georgia	2018-10-05	Malaise trap 8	41.7378	41.9786	GPS	403	Deciduous forest	River bank	GGBC (CaBOL) team
		ISU	Psocoptera	Caeciliusidae	Valenzuela atricornis	(McLachlan, 1869)		Seropian A.	1	96% pure ethanol	Freezer	Adult	Female	Kintrishi National Park	Lesser Causasus	Adjara	Georgia	2018-10-05	Malaise trap 8	41.7378	41.9786	GPS	403	Deciduous forest	River bank	GGBC (CaBOL) team
		ISU	Psocoptera	Caeciliusidae	Valenzuela atricornis	(McLachlan, 1869)		Seropian A.	1	96% pure ethanol	Freezer	Adult	Female	Kintrishi National Park	Lesser Causasus	Adjara	Georgia	2018-10-05	Malaise trap 8	41.7378	41.9786	GPS	403	Deciduous forest	River bank	GGBC (CaBOL) team
		ISU	Psocoptera	Caeciliusidae	Valenzuela atricornis	(McLachlan, 1869)		Seropian A.	1	96% pure ethanol	Freezer	Adult	Female	Kintrishi National Park	Lesser Causasus	Adjara	Georgia	2018-10-05	Malaise trap 8	41.7378	41.9786	GPS	403	Deciduous forest	River bank	GGBC (CaBOL) team
		ISU	Psocoptera	Caeciliusidae	Valenzuela atricornis	(McLachlan, 1869)		Seropian A.	1	96% pure ethanol	Freezer	Adult	Female	Kintrishi National Park	Lesser Causasus	Adjara	Georgia	2018-10-05	Malaise trap 8	41.7378	41.9786	GPS	403	Deciduous forest	River bank	GGBC (CaBOL) team
		ISU	Psocoptera	Caeciliusidae	Valenzuela atricornis	(McLachlan, 1869)		Seropian A.	1	96% pure ethanol	Freezer	Adult	Female	Kintrishi National Park	Lesser Causasus	Adjara	Georgia	2018-10-05	Malaise trap 8	41.7378	41.9786	GPS	403	Deciduous forest	River bank	GGBC (CaBOL) team
		ISU	Psocoptera	Caeciliusidae	Valenzuela atricornis	(McLachlan, 1869)		Seropian A.	1	96% pure ethanol	Freezer	Adult	Female	Kintrishi National Park	Lesser Causasus	Adjara	Georgia	2018-10-05	Malaise trap 8	41.7378	41.9786	GPS	403	Deciduous forest	River bank	GGBC (CaBOL) team
		ISU	Psocoptera	Caeciliusidae	Valenzuela atricornis	(McLachlan, 1869)		Seropian A.	1	96% pure ethanol	Freezer	Adult	Female	Kintrishi National Park	Lesser Causasus	Adjara	Georgia	2018-10-05	Malaise trap 8	41.7378	41.9786	GPS	403	Deciduous forest	River bank	GGBC (CaBOL) team
		ISU	Psocoptera	Caeciliusidae	Valenzuela atricornis	(McLachlan, 1869)		Seropian A.	1	96% pure ethanol	Freezer	Adult	Female	Kintrishi National Park	Lesser Causasus	Adjara	Georgia	2018-10-05	Malaise trap 8	41.7378	41.9786	GPS	403	Deciduous forest	River bank	GGBC (CaBOL) team
		ISU	Psocoptera	Caeciliusidae	Valenzuela atricornis	(McLachlan, 1869)		Seropian A.	1	96% pure ethanol	Freezer	Adult	Female	Kintrishi National Park	Lesser Causasus	Adjara	Georgia	2018-10-05	Malaise trap 8	41.7378	41.9786	GPS	403	Deciduous forest	River bank	GGBC (CaBOL) team
		ISU	Psocoptera	Caeciliusidae	Valenzuela atricornis	(McLachlan, 1869)		Seropian A.	1	96% pure ethanol	Freezer	Adult	Female	Kintrishi National Park	Lesser Causasus	Adjara	Georgia	2018-10-05	Malaise trap 8	41.7378	41.9786	GPS	403	Deciduous forest	River bank	GGBC (CaBOL) team
		ISU	Psocoptera	Caeciliusidae	Valenzuela atricornis	(McLachlan, 1869)		Seropian A.	1	96% pure ethanol	Freezer	Adult	Female	Kintrishi National Park	Lesser Causasus	Adjara	Georgia	2018-11-03	Malaise trap	41.7621	41.9785	GPS	318	Deciduous forest	River bank	GGBC (CaBOL) team
		ISU	Psocoptera	Caeciliusidae	Valenzuela atricornis	(McLachlan, 1869)		Seropian A.	1	96% pure ethanol	Freezer	Adult	Female	Kintrishi National Park	Lesser Causasus	Adjara	Georgia	2018-11-03	Malaise trap	41.7621	41.9785	GPS	318	Deciduous forest	River bank	GGBC (CaBOL) team
		ISU	Psocoptera	Caeciliusidae	Valenzuela atricornis	(McLachlan, 1869)		Seropian A.	1	96% pure ethanol	Freezer	Adult	Female	Kintrishi National Park	Lesser Causasus	Adjara	Georgia	2018-11-03	Malaise trap	41.7621	41.9785	GPS	318	Deciduous forest	River bank	GGBC (CaBOL) team
		ISU	Psocoptera	Caeciliusidae	Valenzuela atricornis	(McLachlan, 1869)		Seropian A.	1	96% pure ethanol	Freezer	Adult	Female	Kintrishi National Park	Lesser Causasus	Adjara	Georgia	2018-11-03	Malaise trap	41.7621	41.9785	GPS	318	Deciduous forest	River bank	GGBC (CaBOL) team
		ISU	Psocoptera	Caeciliusidae	Valenzuela atricornis	(McLachlan, 1869)		Seropian A.	1	96% pure ethanol	Freezer	Adult	Female	Kintrishi National Park	Lesser Causasus	Adjara	Georgia	2018-11-03	Malaise trap	41.7621	41.9785	GPS	318	Deciduous forest	River bank	GGBC (CaBOL) team
		ISU	Psocoptera	Caeciliusidae	Valenzuela atricornis	(McLachlan, 1869)		Seropian A.	1	96% pure ethanol	Freezer	Adult	Female	Kintrishi National Park	Lesser Causasus	Adjara	Georgia	2018-11-03	Malaise trap	41.7621	41.9785	GPS	318	Deciduous forest	River bank	GGBC (CaBOL) team
		ISU	Psocoptera	Caeciliusidae	Valenzuela atricornis	(McLachlan, 1869)		Seropian A.	1	96% pure ethanol	Freezer	Adult	Female	Kintrishi National Park	Lesser Causasus	Adjara	Georgia	2018-11-03	Malaise trap	41.7621	41.9785	GPS	318	Deciduous forest	River bank	GGBC (CaBOL) team
		ISU	Psocoptera	Caeciliusidae	Valenzuela atricornis	(McLachlan, 1869)		Seropian A.	1	96% pure ethanol	Freezer	Adult	Female	Kintrishi National Park	Lesser Causasus	Adjara	Georgia	2018-11-03	Malaise trap 8	41.7378	41.9786	GPS	403	Deciduous forest	River bank	GGBC (CaBOL) team
		ISU	Psocoptera	Caeciliusidae	Valenzuela atricornis	(McLachlan, 1869)		Seropian A.	1	96% pure ethanol	Freezer	Adult	Female	Kintrishi National Park	Lesser Causasus	Adjara	Georgia	2018-11-03	Malaise trap 8	41.7378	41.9786	GPS	403	Deciduous forest	River bank	GGBC (CaBOL) team
		ISU	Psocoptera	Caeciliusidae	Valenzuela atricornis	(McLachlan, 1869)		Seropian A.	1	96% pure ethanol	Freezer	Adult	Male	Kintrishi National Park	Lesser Causasus	Adjara	Georgia	2018-08-10	Malaise trap 8	41.7378	41.9786	GPS	403	Deciduous forest	River bank	GGBC (CaBOL) team
		ISU	Psocoptera	Caeciliusidae	Valenzuela atricornis	(McLachlan, 1869)		Seropian A.	1	96% pure ethanol	Freezer	Adult	Male	Kintrishi National Park	Lesser Causasus	Adjara	Georgia	2018-09-21	Malaise trap	41.7621	41.9785	GPS	318	Deciduous forest	River bank	GGBC (CaBOL) team
		ISU	Psocoptera	Caeciliusidae	Valenzuela atricornis	(McLachlan, 1869)		Seropian A.	1	96% pure ethanol	Freezer	Adult	Male	Kintrishi National Park	Lesser Causasus	Adjara	Georgia	2018-09-21	Malaise trap	41.7621	41.9785	GPS	318	Deciduous forest	River bank	GGBC (CaBOL) team
		ISU	Psocoptera	Caeciliusidae	Valenzuela atricornis	(McLachlan, 1869)		Seropian A.	1	96% pure ethanol	Freezer	Adult	Male	Kintrishi National Park	Lesser Causasus	Adjara	Georgia	2018-09-21	Malaise trap	41.7621	41.9785	GPS	318	Deciduous forest	River bank	GGBC (CaBOL) team
		ISU	Psocoptera	Caeciliusidae	Valenzuela atricornis	(McLachlan, 1869)		Seropian A.	1	96% pure ethanol	Freezer	Adult	Male	Kintrishi National Park	Lesser Causasus	Adjara	Georgia	2018-09-21	Malaise trap	41.7621	41.9785	GPS	318	Deciduous forest	River bank	GGBC (CaBOL) team
		ISU	Psocoptera	Caeciliusidae	Valenzuela atricornis	(McLachlan, 1869)		Seropian A.	1	96% pure ethanol	Freezer	Adult	Male	Kintrishi National Park	Lesser Causasus	Adjara	Georgia	2018-09-21	Malaise trap	41.7621	41.9785	GPS	318	Deciduous forest	River bank	GGBC (CaBOL) team
		ISU	Psocoptera	Caeciliusidae	Valenzuela atricornis	(McLachlan, 1869)		Seropian A.	1	96% pure ethanol	Freezer	Adult	Male	Kintrishi National Park	Lesser Causasus	Adjara	Georgia	2018-09-21	Malaise trap	41.7621	41.9785	GPS	318	Deciduous forest	River bank	GGBC (CaBOL) team
		ISU	Psocoptera	Caeciliusidae	Valenzuela atricornis	(McLachlan, 1869)		Seropian A.	1	96% pure ethanol	Freezer	Adult	Male	Kintrishi National Park	Lesser Causasus	Adjara	Georgia	2018-09-21	Malaise trap	41.7621	41.9785	GPS	318	Deciduous forest	River bank	GGBC (CaBOL) team
		ISU	Psocoptera	Caeciliusidae	Valenzuela atricornis	(McLachlan, 1869)		Seropian A.	1	96% pure ethanol	Freezer	Adult	Male	Kintrishi National Park	Lesser Causasus	Adjara	Georgia	2018-09-21	Malaise trap	41.7621	41.9785	GPS	318	Deciduous forest	River bank	GGBC (CaBOL) team
		ISU	Psocoptera	Caeciliusidae	Valenzuela atricornis	(McLachlan, 1869)		Seropian A.	1	96% pure ethanol	Freezer	Adult	Male	Kintrishi National Park	Lesser Causasus	Adjara	Georgia	2018-09-21	Malaise trap	41.7621	41.9785	GPS	318	Deciduous forest	River bank	GGBC (CaBOL) team
		ISU	Psocoptera	Caeciliusidae	Valenzuela atricornis	(McLachlan, 1869)		Seropian A.	1	96% pure ethanol	Freezer	Adult	Male	Kintrishi National Park	Lesser Causasus	Adjara	Georgia	2018-09-21	Malaise trap	41.7621	41.9785	GPS	318	Deciduous forest	River bank	GGBC (CaBOL) team
		ISU	Psocoptera	Caeciliusidae	Valenzuela atricornis	(McLachlan, 1869)		Seropian A.	1	96% pure ethanol	Freezer	Adult	Male	Kintrishi National Park	Lesser Causasus	Adjara	Georgia	2018-09-21	Malaise trap	41.7621	41.9785	GPS	318	Deciduous forest	River bank	GGBC (CaBOL) team
		ISU	Psocoptera	Caeciliusidae	Valenzuela atricornis	(McLachlan, 1869)		Seropian A.	1	96% pure ethanol	Freezer	Adult	Male	Kintrishi National Park	Lesser Causasus	Adjara	Georgia	2018-09-21	Malaise trap	41.7621	41.9785	GPS	318	Deciduous forest	River bank	GGBC (CaBOL) team
		ISU	Psocoptera	Caeciliusidae	Valenzuela atricornis	(McLachlan, 1869)		Seropian A.	1	96% pure ethanol	Freezer	Adult	Male	Kintrishi National Park	Lesser Causasus	Adjara	Georgia	2018-09-21	Malaise trap	41.7621	41.9785	GPS	318	Deciduous forest	River bank	GGBC (CaBOL) team
		ISU	Psocoptera	Caeciliusidae	Valenzuela atricornis	(McLachlan, 1869)		Seropian A.	1	96% pure ethanol	Freezer	Adult	Male	Kintrishi National Park	Lesser Causasus	Adjara	Georgia	2018-09-21	Malaise trap	41.7621	41.9785	GPS	318	Deciduous forest	River bank	GGBC (CaBOL) team
		ISU	Psocoptera	Caeciliusidae	Valenzuela atricornis	(McLachlan, 1869)		Seropian A.	1	96% pure ethanol	Freezer	Adult	Male	Kintrishi National Park	Lesser Causasus	Adjara	Georgia	2018-09-21	Malaise trap	41.7621	41.9785	GPS	318	Deciduous forest	River bank	GGBC (CaBOL) team
		ISU	Psocoptera	Caeciliusidae	Valenzuela atricornis	(McLachlan, 1869)		Seropian A.	1	96% pure ethanol	Freezer	Adult	Male	Kintrishi National Park	Lesser Causasus	Adjara	Georgia	2018-09-21	Malaise trap	41.7621	41.9785	GPS	318	Deciduous forest	River bank	GGBC (CaBOL) team
		ISU	Psocoptera	Caeciliusidae	Valenzuela atricornis	(McLachlan, 1869)		Seropian A.	1	96% pure ethanol	Freezer	Adult	Male	Kintrishi National Park	Lesser Causasus	Adjara	Georgia	2018-09-21	Malaise trap	41.7621	41.9785	GPS	318	Deciduous forest	River bank	GGBC (CaBOL) team
		ISU	Psocoptera	Caeciliusidae	Valenzuela atricornis	(McLachlan, 1869)		Seropian A.	1	96% pure ethanol	Freezer	Adult	Male	Kintrishi National Park	Lesser Causasus	Adjara	Georgia	2018-09-21	Malaise trap	41.7621	41.9785	GPS	318	Deciduous forest	River bank	GGBC (CaBOL) team
		ISU	Psocoptera	Caeciliusidae	Valenzuela atricornis	(McLachlan, 1869)		Seropian A.	1	96% pure ethanol	Freezer	Adult	Male	Kintrishi National Park	Lesser Causasus	Adjara	Georgia	2018-10-05	Malaise trap 8	41.7378	41.9786	GPS	403	Deciduous forest	River bank	GGBC (CaBOL) team
		ISU	Psocoptera	Caeciliusidae	Valenzuela atricornis	(McLachlan, 1869)		Seropian A.	1	96% pure ethanol	Freezer	Adult	Male	Kintrishi National Park	Lesser Causasus	Adjara	Georgia	2018-10-05	Malaise trap 8	41.7378	41.9786	GPS	403	Deciduous forest	River bank	GGBC (CaBOL) team
		ISU	Psocoptera	Caeciliusidae	Valenzuela atricornis	(McLachlan, 1869)		Seropian A.	1	96% pure ethanol	Freezer	Adult	Male	Kintrishi National Park	Lesser Causasus	Adjara	Georgia	2018-10-05	Malaise trap 8	41.7378	41.9786	GPS	403	Deciduous forest	River bank	GGBC (CaBOL) team
		ISU	Psocoptera	Caeciliusidae	Valenzuela atricornis	(McLachlan, 1869)		Seropian A.	1	96% pure ethanol	Freezer	Adult	Male	Kintrishi National Park	Lesser Causasus	Adjara	Georgia	2018-10-05	Malaise trap 8	41.7378	41.9786	GPS	403	Deciduous forest	River bank	GGBC (CaBOL) team
		ISU	Psocoptera	Caeciliusidae	Valenzuela atricornis	(McLachlan, 1869)		Seropian A.	1	96% pure ethanol	Freezer	Adult	Male	Kintrishi National Park	Lesser Causasus	Adjara	Georgia	2018-10-05	Malaise trap 8	41.7378	41.9786	GPS	403	Deciduous forest	River bank	GGBC (CaBOL) team
		ISU	Psocoptera	Caeciliusidae	Valenzuela atricornis	(McLachlan, 1869)		Seropian A.	1	96% pure ethanol	Freezer	Adult	Male	Kintrishi National Park	Lesser Causasus	Adjara	Georgia	2018-10-05	Malaise trap 8	41.7378	41.9786	GPS	403	Deciduous forest	River bank	GGBC (CaBOL) team
		ISU	Psocoptera	Caeciliusidae	Valenzuela atricornis	(McLachlan, 1869)		Seropian A.	1	96% pure ethanol	Freezer	Adult	Male	Kintrishi National Park	Lesser Causasus	Adjara	Georgia	2018-10-05	Malaise trap 8	41.7378	41.9786	GPS	403	Deciduous forest	River bank	GGBC (CaBOL) team
		ISU	Psocoptera	Caeciliusidae	Valenzuela atricornis	(McLachlan, 1869)		Seropian A.	1	96% pure ethanol	Freezer	Adult	Male	Kintrishi National Park	Lesser Causasus	Adjara	Georgia	2018-10-05	Malaise trap 8	41.7378	41.9786	GPS	403	Deciduous forest	River bank	GGBC (CaBOL) team
		ISU	Psocoptera	Caeciliusidae	Valenzuela atricornis	(McLachlan, 1869)		Seropian A.	1	96% pure ethanol	Freezer	Adult	Male	Kintrishi National Park	Lesser Causasus	Adjara	Georgia	2018-10-05	Malaise trap 8	41.7378	41.9786	GPS	403	Deciduous forest	River bank	GGBC (CaBOL) team
		ISU	Psocoptera	Caeciliusidae	Valenzuela atricornis	(McLachlan, 1869)		Seropian A.	1	96% pure ethanol	Freezer	Adult	Male	Kintrishi National Park	Lesser Causasus	Adjara	Georgia	2018-10-05	Malaise trap 8	41.7378	41.9786	GPS	403	Deciduous forest	River bank	GGBC (CaBOL) team
		ISU	Psocoptera	Caeciliusidae	Valenzuela atricornis	(McLachlan, 1869)		Seropian A.	1	96% pure ethanol	Freezer	Adult	Male	Kintrishi National Park	Lesser Causasus	Adjara	Georgia	2018-10-05	Malaise trap 8	41.7378	41.9786	GPS	403	Deciduous forest	River bank	GGBC (CaBOL) team
		ISU	Psocoptera	Caeciliusidae	Valenzuela atricornis	(McLachlan, 1869)		Seropian A.	1	96% pure ethanol	Freezer	Adult	Male	Kintrishi National Park	Lesser Causasus	Adjara	Georgia	2018-10-05	Malaise trap 8	41.7378	41.9786	GPS	403	Deciduous forest	River bank	GGBC (CaBOL) team
		ISU	Psocoptera	Caeciliusidae	Valenzuela atricornis	(McLachlan, 1869)		Seropian A.	1	96% pure ethanol	Freezer	Adult	Male	Kintrishi National Park	Lesser Causasus	Adjara	Georgia	2018-10-05	Malaise trap 8	41.7378	41.9786	GPS	403	Deciduous forest	River bank	GGBC (CaBOL) team
		ISU	Psocoptera	Caeciliusidae	Valenzuela atricornis	(McLachlan, 1869)		Seropian A.	1	96% pure ethanol	Freezer	Adult	Male	Kintrishi National Park	Lesser Causasus	Adjara	Georgia	2018-10-05	Malaise trap 8	41.7378	41.9786	GPS	403	Deciduous forest	River bank	GGBC (CaBOL) team
		ISU	Psocoptera	Caeciliusidae	Valenzuela atricornis	(McLachlan, 1869)		Seropian A.	1	96% pure ethanol	Freezer	Adult	Male	Kintrishi National Park	Lesser Causasus	Adjara	Georgia	2018-10-05	Malaise trap 8	41.7378	41.9786	GPS	403	Deciduous forest	River bank	GGBC (CaBOL) team
		ISU	Psocoptera	Caeciliusidae	Valenzuela atricornis	(McLachlan, 1869)		Seropian A.	1	96% pure ethanol	Freezer	Adult	Male	Kintrishi National Park	Lesser Causasus	Adjara	Georgia	2018-10-05	Malaise trap 8	41.7378	41.9786	GPS	403	Deciduous forest	River bank	GGBC (CaBOL) team
		ISU	Psocoptera	Caeciliusidae	Valenzuela atricornis	(McLachlan, 1869)		Seropian A.	1	96% pure ethanol	Freezer	Adult	Male	Kintrishi National Park	Lesser Causasus	Adjara	Georgia	2018-10-05	Malaise trap 8	41.7378	41.9786	GPS	403	Deciduous forest	River bank	GGBC (CaBOL) team
		ISU	Psocoptera	Caeciliusidae	Valenzuela atricornis	(McLachlan, 1869)		Seropian A.	1	96% pure ethanol	Freezer	Adult	Male	Kintrishi National Park	Lesser Causasus	Adjara	Georgia	2018-10-05	Malaise trap 8	41.7378	41.9786	GPS	403	Deciduous forest	River bank	GGBC (CaBOL) team
		ISU	Psocoptera	Caeciliusidae	Valenzuela atricornis	(McLachlan, 1869)		Seropian A.	1	96% pure ethanol	Freezer	Adult	Male	Kintrishi National Park	Lesser Causasus	Adjara	Georgia	2018-10-05	Malaise trap 8	41.7378	41.9786	GPS	403	Deciduous forest	River bank	GGBC (CaBOL) team
		ISU	Psocoptera	Caeciliusidae	Valenzuela atricornis	(McLachlan, 1869)		Seropian A.	1	96% pure ethanol	Freezer	Adult	Male	Kintrishi National Park	Lesser Causasus	Adjara	Georgia	2018-10-05	Malaise trap 8	41.7378	41.9786	GPS	403	Deciduous forest	River bank	GGBC (CaBOL) team
		ISU	Psocoptera	Caeciliusidae	Valenzuela atricornis	(McLachlan, 1869)		Seropian A.	1	96% pure ethanol	Freezer	Adult	Male	Kintrishi National Park	Lesser Causasus	Adjara	Georgia	2018-10-05	Malaise trap 8	41.7378	41.9786	GPS	403	Deciduous forest	River bank	GGBC (CaBOL) team
		ISU	Psocoptera	Caeciliusidae	Valenzuela atricornis	(McLachlan, 1869)		Seropian A.	1	96% pure ethanol	Freezer	Adult	Male	Kintrishi National Park	Lesser Causasus	Adjara	Georgia	2018-10-05	Malaise trap 8	41.7378	41.9786	GPS	403	Deciduous forest	River bank	GGBC (CaBOL) team
		ISU	Psocoptera	Caeciliusidae	Valenzuela atricornis	(McLachlan, 1869)		Seropian A.	1	96% pure ethanol	Freezer	Adult	Male	Kintrishi National Park	Lesser Causasus	Adjara	Georgia	2018-11-03	Malaise trap	41.7621	41.9785	GPS	318	Deciduous forest	River bank	GGBC (CaBOL) team
		ISU	Psocoptera	Caeciliusidae	Valenzuela atricornis	(McLachlan, 1869)		Seropian A.	1	96% pure ethanol	Freezer	Adult	Male	Kintrishi National Park	Lesser Causasus	Adjara	Georgia	2018-11-03	Malaise trap	41.7621	41.9785	GPS	318	Deciduous forest	River bank	GGBC (CaBOL) team
		ISU	Psocoptera	Caeciliusidae	Valenzuela atricornis	(McLachlan, 1869)		Seropian A.	1	96% pure ethanol	Freezer	Adult	Male	Kintrishi National Park	Lesser Causasus	Adjara	Georgia	2018-11-03	Malaise trap	41.7621	41.9785	GPS	318	Deciduous forest	River bank	GGBC (CaBOL) team
		ISU	Psocoptera	Caeciliusidae	Valenzuela atricornis	(McLachlan, 1869)		Seropian A.	1	96% pure ethanol	Freezer	Adult	Male	Kintrishi National Park	Lesser Causasus	Adjara	Georgia	2018-11-03	Malaise trap	41.7621	41.9785	GPS	318	Deciduous forest	River bank	GGBC (CaBOL) team
		ISU	Psocoptera	Caeciliusidae	Valenzuela atricornis	(McLachlan, 1869)		Seropian A.	1	96% pure ethanol	Freezer	Adult	Male	Kintrishi National Park	Lesser Causasus	Adjara	Georgia	2018-11-03	Malaise trap	41.7621	41.9785	GPS	318	Deciduous forest	River bank	GGBC (CaBOL) team
		ISU	Psocoptera	Caeciliusidae	Valenzuela atricornis	(McLachlan, 1869)		Seropian A.	1	96% pure ethanol	Freezer	Adult	Male	Kintrishi National Park	Lesser Causasus	Adjara	Georgia	2018-11-03	Malaise trap	41.7621	41.9785	GPS	318	Deciduous forest	River bank	GGBC (CaBOL) team
		ISU	Psocoptera	Caeciliusidae	Valenzuela atricornis	(McLachlan, 1869)		Seropian A.	1	96% pure ethanol	Freezer	Adult	Male	Kintrishi National Park	Lesser Causasus	Adjara	Georgia	2018-11-03	Malaise trap	41.7621	41.9785	GPS	318	Deciduous forest	River bank	GGBC (CaBOL) team
		ISU	Psocoptera	Caeciliusidae	Valenzuela atricornis	(McLachlan, 1869)		Seropian A.	1	96% pure ethanol	Freezer	Adult	Male	Kintrishi National Park	Lesser Causasus	Adjara	Georgia	2018-11-03	Malaise trap	41.7621	41.9785	GPS	318	Deciduous forest	River bank	GGBC (CaBOL) team
		ISU	Psocoptera	Caeciliusidae	Valenzuela atricornis	(McLachlan, 1869)		Seropian A.	1	96% pure ethanol	Freezer	Adult	Male	Kintrishi National Park	Lesser Causasus	Adjara	Georgia	2018-11-03	Malaise trap	41.7621	41.9785	GPS	318	Deciduous forest	River bank	GGBC (CaBOL) team
		ISU	Psocoptera	Caeciliusidae	Valenzuela atricornis	(McLachlan, 1869)		Seropian A.	1	96% pure ethanol	Freezer	Adult	Male	Kintrishi National Park	Lesser Causasus	Adjara	Georgia	2018-11-03	Malaise trap	41.7621	41.9785	GPS	318	Deciduous forest	River bank	GGBC (CaBOL) team
		ISU	Psocoptera	Caeciliusidae	Valenzuela atricornis	(McLachlan, 1869)		Seropian A.	1	96% pure ethanol	Freezer	Adult	Male	Kintrishi National Park	Lesser Causasus	Adjara	Georgia	2018-11-03	Malaise trap 8	41.7378	41.9786	GPS	403	Deciduous forest	River bank	GGBC (CaBOL) team
		ISU	Psocoptera	Caeciliusidae	Valenzuela atricornis	(McLachlan, 1869)		Seropian A.	1	96% pure ethanol	Freezer	Adult	Male	Kintrishi National Park	Lesser Causasus	Adjara	Georgia	2018-11-03	Malaise trap 8	41.7378	41.9786	GPS	403	Deciduous forest	River bank	GGBC (CaBOL) team
		ISU	Psocoptera	Caeciliusidae	Valenzuela atricornis	(McLachlan, 1869)		Seropian A.	1	96% pure ethanol	Freezer	Adult	Male	Kintrishi National Park	Lesser Causasus	Adjara	Georgia	2018-11-03	Malaise trap 8	41.7378	41.9786	GPS	403	Deciduous forest	River bank	GGBC (CaBOL) team
		ISU	Psocoptera	Caeciliusidae	Valenzuela atricornis	(McLachlan, 1869)		Seropian A.	1	96% pure ethanol	Freezer	Adult	Male	Kintrishi National Park	Lesser Causasus	Adjara	Georgia	2018-11-03	Malaise trap 8	41.7378	41.9786	GPS	403	Deciduous forest	River bank	GGBC (CaBOL) team
	UMTP2	ISU	Psocoptera	Caeciliusidae	Valenzuela atricornis	(McLachlan, 1869)		Seropian A.	1	96% pure ethanol	Freezer	Adult	Male	Tbilisi		Tbilisi	Georgia	2021-05-08	Malaise trap	41.7168	44.784	GPS	440	Urban area		CaBOL team
	D1P2	ISU	Psocoptera	Caeciliusidae	Valenzuela burmeisteri	(Brauer, 1876)		Arsenashvili E.	1	96% pure ethanol	Freezer	Adult	Female	Qvabiskhevi	Borjomi	Samtskhe-Javakheti	Georgia	2022-10-10	beating	41.7885	43.2372	GPS	986	Coniferous forest	tree branches	Arsenashvili E.
	D1P2	ISU	Psocoptera	Caeciliusidae	Valenzuela burmeisteri	(Brauer, 1876)		Arsenashvili E.	1	96% pure ethanol	Freezer	Adult	Male	Qvabiskhevi	Borjomi	Samtskhe-Javakheti	Georgia	2022-10-10	beating	41.7885	43.2372	GPS	986	Coniferous forest	tree branches	Arsenashvili E.
		ISU	Psocoptera	Caeciliusidae	Valenzuela burmeisteri	(Brauer, 1876)	Female	Seropian A.	1	96% pure ethanol	Freezer	Adult	Female	Kintrishi National Park	Lesser Causasus	Adjara	Georgia	2018-06-01	Malaise trap 8	41.7378	41.9786	GPS	403	Deciduous forest	River bank	GGBC (CaBOL) team
		ISU	Psocoptera	Caeciliusidae	Valenzuela burmeisteri	(Brauer, 1876)	Female	Seropian A.	1	96% pure ethanol	Freezer	Adult	Female	Kintrishi National Park	Lesser Causasus	Adjara	Georgia	2018-06-01	Malaise trap 8	41.7378	41.9786	GPS	403	Deciduous forest	River bank	GGBC (CaBOL) team
		ISU	Psocoptera	Caeciliusidae	Valenzuela burmeisteri	(Brauer, 1876)	Female	Seropian A.	1	96% pure ethanol	Freezer	Adult	Female	Kintrishi National Park	Lesser Causasus	Adjara	Georgia	2018-11-03	Malaise trap	41.7621	41.9785	GPS	318	Deciduous forest	River bank	GGBC (CaBOL) team
		ISU	Psocoptera	Caeciliusidae	Valenzuela burmeisteri	(Brauer, 1876)	Female	Seropian A.	1	96% pure ethanol	Freezer	Adult	Female	Kintrishi National Park	Lesser Causasus	Adjara	Georgia	2018-11-03	Malaise trap	41.7621	41.9785	GPS	318	Deciduous forest	River bank	GGBC (CaBOL) team
		ISU	Psocoptera	Caeciliusidae	Valenzuela burmeisteri	(Brauer, 1876)	Female	Seropian A.	1	96% pure ethanol	Freezer	Adult	Female	Kintrishi National Park	Lesser Causasus	Adjara	Georgia	2018-11-03	Malaise trap	41.7621	41.9785	GPS	318	Deciduous forest	River bank	GGBC (CaBOL) team
		ISU	Psocoptera	Caeciliusidae	Valenzuela burmeisteri	(Brauer, 1876)	Female	Seropian A.	1	96% pure ethanol	Freezer	Adult	Female	Kintrishi National Park	Lesser Causasus	Adjara	Georgia	2018-11-03	Malaise trap	41.7621	41.9785	GPS	318	Deciduous forest	River bank	GGBC (CaBOL) team
		ISU	Psocoptera	Caeciliusidae	Valenzuela burmeisteri	(Brauer, 1876)	Female	Seropian A.	1	96% pure ethanol	Freezer	Adult	Female	Kintrishi National Park	Lesser Causasus	Adjara	Georgia	2018-11-03	Malaise trap	41.7621	41.9785	GPS	318	Deciduous forest	River bank	GGBC (CaBOL) team
		ISU	Psocoptera	Caeciliusidae	Valenzuela burmeisteri	(Brauer, 1876)	Female	Seropian A.	1	96% pure ethanol	Freezer	Adult	Female	Kintrishi National Park	Lesser Causasus	Adjara	Georgia	2018-11-03	Malaise trap	41.7621	41.9785	GPS	318	Deciduous forest	River bank	GGBC (CaBOL) team
		ISU	Psocoptera	Caeciliusidae	Valenzuela burmeisteri	(Brauer, 1876)	Female	Seropian A.	1	96% pure ethanol	Freezer	Adult	Female	Kintrishi National Park	Lesser Causasus	Adjara	Georgia	2018-11-03	Malaise trap	41.7621	41.9785	GPS	318	Deciduous forest	River bank	GGBC (CaBOL) team
		ISU	Psocoptera	Caeciliusidae	Valenzuela burmeisteri	(Brauer, 1876)	Female	Seropian A.	1	96% pure ethanol	Freezer	Adult	Female	Kintrishi National Park	Lesser Causasus	Adjara	Georgia	2018-11-03	Malaise trap 2	41.7294	42.0775	GPS	1025	Deciduous forest	Khino monastery	GGBC (CaBOL) team
		ISU	Psocoptera	Caeciliusidae	Valenzuela burmeisteri	(Brauer, 1876)	Female	Seropian A.	1	96% pure ethanol	Freezer	Adult	Female	Kintrishi National Park	Lesser Causasus	Adjara	Georgia	2018-11-03	Malaise trap 2	41.7294	42.0775	GPS	1025	Deciduous forest	Khino monastery	GGBC (CaBOL) team
		ISU	Psocoptera	Caeciliusidae	Valenzuela burmeisteri	(Brauer, 1876)	Female	Seropian A.	1	96% pure ethanol	Freezer	Adult	Female	Kintrishi National Park	Lesser Causasus	Adjara	Georgia	2018-11-03	Malaise trap 2	41.7294	42.0775	GPS	1025	Deciduous forest	Khino monastery	GGBC (CaBOL) team
		ISU	Psocoptera	Caeciliusidae	Valenzuela burmeisteri	(Brauer, 1876)	Female	Seropian A.	1	96% pure ethanol	Freezer	Adult	Male	Kintrishi National Park	Lesser Causasus	Adjara	Georgia	2018-11-03	Malaise trap	41.7621	41.9785	GPS	318	Deciduous forest	River bank	GGBC (CaBOL) team
		ISU	Psocoptera	Caeciliusidae	Valenzuela burmeisteri	(Brauer, 1876)	Female	Seropian A.	1	96% pure ethanol	Freezer	Adult	Male	Kintrishi National Park	Lesser Causasus	Adjara	Georgia	2018-11-03	Malaise trap	41.7621	41.9785	GPS	318	Deciduous forest	River bank	GGBC (CaBOL) team
		ISU	Psocoptera	Caeciliusidae	Valenzuela burmeisteri	(Brauer, 1876)	Female	Seropian A.	1	96% pure ethanol	Freezer	Adult	Male	Kintrishi National Park	Lesser Causasus	Adjara	Georgia	2018-11-03	Malaise trap	41.7621	41.9785	GPS	318	Deciduous forest	River bank	GGBC (CaBOL) team
		ISU	Psocoptera	Caeciliusidae	Valenzuela burmeisteri	(Brauer, 1876)	Female	Seropian A.	1	96% pure ethanol	Freezer	Adult	Male	Kintrishi National Park	Lesser Causasus	Adjara	Georgia	2018-11-03	Malaise trap	41.7621	41.9785	GPS	318	Deciduous forest	River bank	GGBC (CaBOL) team
	UMTP2	ISU	Psocoptera	Caeciliusidae	Valenzuela burmeisteri	(Brauer, 1876)	Female	Seropian A.	1	96% pure ethanol	Freezer	Adult	Female	Tbilisi		Tbilisi	Georgia	2021-05-15	Malaise trap	41.7168	44.784	GPS	440	Urban area		CaBOL team
	UMTP2	ISU	Psocoptera	Caeciliusidae	Valenzuela burmeisteri	(Brauer, 1876)	Female	Seropian A.	1	96% pure ethanol	Freezer	Adult	Female	Tbilisi		Tbilisi	Georgia	2021-05-15	Malaise trap	41.7168	44.784	GPS	440	Urban area		CaBOL team
	UMTP2	ISU	Psocoptera	Caeciliusidae	Valenzuela burmeisteri	(Brauer, 1876)	Female	Seropian A.	1	96% pure ethanol	Freezer	Adult	Female	Tbilisi		Tbilisi	Georgia	2021-05-22	Malaise trap	41.7168	44.784	GPS	440	Urban area		CaBOL team
		ISU	Psocoptera	Caeciliusidae	Valenzuela flavidus	(Stephens, 1836)		Seropian A.	1	96% pure ethanol	Freezer	Adult	Female	Lagodekhi National Park	Great Caucasus	Kakheti	Georgia	2022-07-18	Sweep net	41.8595	46.2896	GPS	725	Deciduous forest	on the road to Rocho Waterfall	GGBC (CaBOL) team
		ISU	Psocoptera	Caeciliusidae	Valenzuela flavidus	(Stephens, 1836)		Seropian A.	1	96% pure ethanol	Freezer	Adult	Female	Lagodekhi National Park	Great Caucasus	Kakheti	Georgia	2022-07-18	Sweep net	41.8595	46.2896	GPS	725	Deciduous forest	on the road to Rocho Waterfall	GGBC (CaBOL) team
		ISU	Psocoptera	Caeciliusidae	Valenzuela flavidus	(Stephens, 1836)		Seropian A.	1	96% pure ethanol	Freezer	Adult	Female	Lagodekhi National Park	Great Caucasus	Kakheti	Georgia	2022-07-18	Sweep net	41.8595	46.2896	GPS	725	Deciduous forest	on the road to Rocho Waterfall	GGBC (CaBOL) team
		ISU	Psocoptera	Caeciliusidae	Valenzuela flavidus	(Stephens, 1836)		Seropian A.	1	96% pure ethanol	Freezer	Adult	Female	Lagodekhi National Park	Great Caucasus	Kakheti	Georgia	2022-07-18	Sweep net	41.8595	46.2896	GPS	725	Deciduous forest	on the road to Rocho Waterfall	GGBC (CaBOL) team
		ISU	Psocoptera	Caeciliusidae	Valenzuela flavidus	(Stephens, 1836)		Seropian A.	1	96% pure ethanol	Freezer	Adult	Female	Lagodekhi National Park	Great Caucasus	Kakheti	Georgia	2022-07-18	Sweep net	41.8595	46.2896	GPS	725	Deciduous forest	on the road to Rocho Waterfall	GGBC (CaBOL) team
		ISU	Psocoptera	Caeciliusidae	Valenzuela flavidus	(Stephens, 1836)		Seropian A.	1	96% pure ethanol	Freezer	Adult	Female	Lagodekhi National Park	Great Caucasus	Kakheti	Georgia	2022-07-18	Sweep net	41.8595	46.2896	GPS	725	Deciduous forest	on the road to Rocho Waterfall	GGBC (CaBOL) team
		ISU	Psocoptera	Caeciliusidae	Valenzuela flavidus	(Stephens, 1836)		Seropian A.	1	96% pure ethanol	Freezer	Adult	Female	Lagodekhi National Park	Great Caucasus	Kakheti	Georgia	2022-07-18	Sweep net	41.8595	46.2896	GPS	725	Deciduous forest	on the road to Rocho Waterfall	GGBC (CaBOL) team
		ISU	Psocoptera	Caeciliusidae	Valenzuela flavidus	(Stephens, 1836)		Seropian A.	1	96% pure ethanol	Freezer	Adult	Female	Lagodekhi National Park	Great Caucasus	Kakheti	Georgia	2022-07-18	Sweep net	41.8595	46.2896	GPS	725	Deciduous forest	on the road to Rocho Waterfall	GGBC (CaBOL) team
		ISU	Psocoptera	Caeciliusidae	Valenzuela flavidus	(Stephens, 1836)		Seropian A.	1	96% pure ethanol	Freezer	Adult	Female	Lagodekhi National Park	Great Caucasus	Kakheti	Georgia	2022-07-18	Sweep net	41.8595	46.2896	GPS	725	Deciduous forest	on the road to Rocho Waterfall	GGBC (CaBOL) team
		ISU	Psocoptera	Caeciliusidae	Valenzuela flavidus	(Stephens, 1836)		Seropian A.	1	96% pure ethanol	Freezer	Adult	Female	Lagodekhi National Park	Great Caucasus	Kakheti	Georgia	2022-07-18	Sweep net	41.8595	46.2896	GPS	725	Deciduous forest	on the road to Rocho Waterfall	GGBC (CaBOL) team
		ISU	Psocoptera	Caeciliusidae	Valenzuela flavidus	(Stephens, 1836)		Seropian A.	1	96% pure ethanol	Freezer	Adult	Female	Lagodekhi National Park	Great Caucasus	Kakheti	Georgia	2022-07-18	Sweep net	41.8595	46.2896	GPS	725	Deciduous forest	on the road to Rocho Waterfall	GGBC (CaBOL) team
		ISU	Psocoptera	Caeciliusidae	Valenzuela flavidus	(Stephens, 1836)		Seropian A.	1	96% pure ethanol	Freezer	Adult	Female	Lagodekhi National Park	Great Caucasus	Kakheti	Georgia	2022-07-18	Sweep net	41.8595	46.2896	GPS	725	Deciduous forest	on the road to Rocho Waterfall	GGBC (CaBOL) team
		ISU	Psocoptera	Caeciliusidae	Valenzuela flavidus	(Stephens, 1836)		Seropian A.	1	96% pure ethanol	Freezer	Adult	Female	Lagodekhi National Park	Great Caucasus	Kakheti	Georgia	2022-07-18	Sweep net	41.8595	46.2896	GPS	725	Deciduous forest	on the road to Rocho Waterfall	GGBC (CaBOL) team
		ISU	Psocoptera	Caeciliusidae	Valenzuela flavidus	(Stephens, 1836)		Seropian A.	1	96% pure ethanol	Freezer	Adult	Female	Lagodekhi National Park	Great Caucasus	Kakheti	Georgia	2022-07-18	Sweep net	41.8595	46.2896	GPS	725	Deciduous forest	on the road to Rocho Waterfall	GGBC (CaBOL) team
		ISU	Psocoptera	Caeciliusidae	Valenzuela flavidus	(Stephens, 1836)		Seropian A.	1	96% pure ethanol	Freezer	Adult	Female	Lagodekhi National Park	Great Caucasus	Kakheti	Georgia	2022-07-18	Sweep net	41.8595	46.2896	GPS	725	Deciduous forest	on the road to Rocho Waterfall	GGBC (CaBOL) team
		ISU	Psocoptera	Caeciliusidae	Valenzuela flavidus	(Stephens, 1836)		Seropian A.	1	96% pure ethanol	Freezer	Adult	Female	Lagodekhi National Park	Great Caucasus	Kakheti	Georgia	2022-07-18	Sweep net	41.8595	46.2896	GPS	725	Deciduous forest	on the road to Rocho Waterfall	GGBC (CaBOL) team
		ISU	Psocoptera	Caeciliusidae	Valenzuela flavidus	(Stephens, 1836)		Seropian A.	1	96% pure ethanol	Freezer	Adult	Female	Lagodekhi National Park	Great Caucasus	Kakheti	Georgia	2022-07-18	Sweep net	41.8595	46.2896	GPS	725	Deciduous forest	on the road to Rocho Waterfall	GGBC (CaBOL) team
		ISU	Psocoptera	Caeciliusidae	Valenzuela flavidus	(Stephens, 1836)		Seropian A.	1	96% pure ethanol	Freezer	Adult	Female	Lagodekhi National Park	Great Caucasus	Kakheti	Georgia	2022-07-18	Sweep net	41.8595	46.2896	GPS	725	Deciduous forest	on the road to Rocho Waterfall	GGBC (CaBOL) team
		ISU	Psocoptera	Caeciliusidae	Valenzuela flavidus	(Stephens, 1836)		Seropian A.	1	96% pure ethanol	Freezer	Adult	Female	Lagodekhi National Park	Great Caucasus	Kakheti	Georgia	2022-07-18	Sweep net	41.8595	46.2896	GPS	725	Deciduous forest	on the road to Rocho Waterfall	GGBC (CaBOL) team
		ISU	Psocoptera	Caeciliusidae	Valenzuela flavidus	(Stephens, 1836)		Seropian A.	1	96% pure ethanol	Freezer	Adult	Female	Lagodekhi National Park	Great Caucasus	Kakheti	Georgia	2022-07-18	Sweep net	41.8595	46.2896	GPS	725	Deciduous forest	on the road to Rocho Waterfall	GGBC (CaBOL) team
		ISU	Psocoptera	Caeciliusidae	Valenzuela flavidus	(Stephens, 1836)		Seropian A.	1	96% pure ethanol	Freezer	Adult	Female	Lagodekhi National Park	Great Caucasus	Kakheti	Georgia	2022-07-18	Sweep net	41.8595	46.2896	GPS	725	Deciduous forest	on the road to Rocho Waterfall	GGBC (CaBOL) team
		ISU	Psocoptera	Caeciliusidae	Valenzuela flavidus	(Stephens, 1836)		Seropian A.	1	96% pure ethanol	Freezer	Adult	Female	Lagodekhi National Park	Great Caucasus	Kakheti	Georgia	2022-07-18	Sweep net	41.8595	46.2896	GPS	725	Deciduous forest	on the road to Rocho Waterfall	GGBC (CaBOL) team
		ISU	Psocoptera	Caeciliusidae	Valenzuela flavidus	(Stephens, 1836)		Seropian A.	1	96% pure ethanol	Freezer	Adult	Female	Lagodekhi National Park	Great Caucasus	Kakheti	Georgia	2022-07-18	Sweep net	41.8595	46.2896	GPS	725	Deciduous forest	on the road to Rocho Waterfall	GGBC (CaBOL) team
		ISU	Psocoptera	Caeciliusidae	Valenzuela flavidus	(Stephens, 1836)		Seropian A.	1	96% pure ethanol	Freezer	Adult	Female	Kintrishi National Park	Lesser Causasus	Adjara	Georgia	2018-07-27	Malaise trap 4	41.7441	42.0834	GPS	1264	Deciduous forest	Above the waterfall	GGBC (CaBOL) team
		ISU	Psocoptera	Caeciliusidae	Valenzuela flavidus	(Stephens, 1836)		Seropian A.	1	96% pure ethanol	Freezer	Adult	Female	Kintrishi National Park	Lesser Causasus	Adjara	Georgia	2018-08-24	Malaise trap 4	41.7441	42.0834	GPS	1264	Deciduous forest	Above the waterfall	GGBC (CaBOL) team
		ISU	Psocoptera	Caeciliusidae	Valenzuela flavidus	(Stephens, 1836)		Seropian A.	1	96% pure ethanol	Freezer	Adult	Female	Kintrishi National Park	Lesser Causasus	Adjara	Georgia	2018-09-07	Malaise trap 4	41.7441	42.0834	GPS	1264	Deciduous forest	Above the waterfall	GGBC (CaBOL) team
		ISU	Psocoptera	Caeciliusidae	Valenzuela flavidus	(Stephens, 1836)		Seropian A.	1	96% pure ethanol	Freezer	Adult	Female	Kintrishi National Park	Lesser Causasus	Adjara	Georgia	2018-09-21	Malaise trap 4	41.7441	42.0834	GPS	1264	Deciduous forest	Above the waterfall	GGBC (CaBOL) team
		ISU	Psocoptera	Caeciliusidae	Valenzuela flavidus	(Stephens, 1836)		Seropian A.	1	96% pure ethanol	Freezer	Adult	Female	Kintrishi National Park	Lesser Causasus	Adjara	Georgia	2018-09-21	Malaise trap 4	41.7441	42.0834	GPS	1264	Deciduous forest	Above the waterfall	GGBC (CaBOL) team
		ISU	Psocoptera	Caeciliusidae	Valenzuela flavidus	(Stephens, 1836)		Seropian A.	1	96% pure ethanol	Freezer	Adult	Female	Kintrishi National Park	Lesser Causasus	Adjara	Georgia	2018-09-21	Malaise trap 4	41.7441	42.0834	GPS	1264	Deciduous forest	Above the waterfall	GGBC (CaBOL) team
		ISU	Psocoptera	Caeciliusidae	Valenzuela flavidus	(Stephens, 1836)		Seropian A.	1	96% pure ethanol	Freezer	Adult	Female	Kintrishi National Park	Lesser Causasus	Adjara	Georgia	2018-10-19	Malaise trap 2	41.7294	42.0775	GPS	1025	Deciduous forest	Khino monastery	GGBC (CaBOL) team
		ISU	Psocoptera	Caeciliusidae	Valenzuela flavidus	(Stephens, 1836)		Seropian A.	1	96% pure ethanol	Freezer	Adult	Female	Kintrishi National Park	Lesser Causasus	Adjara	Georgia	2018-10-19	Malaise trap 2	41.7294	42.0775	GPS	1025	Deciduous forest	Khino monastery	GGBC (CaBOL) team
		ISU	Psocoptera	Caeciliusidae	Valenzuela flavidus	(Stephens, 1836)		Seropian A.	1	96% pure ethanol	Freezer	Adult	Female	Kintrishi National Park	Lesser Causasus	Adjara	Georgia	2018-10-19	Malaise trap 2	41.7294	42.0775	GPS	1025	Deciduous forest	Khino monastery	GGBC (CaBOL) team
		ISU	Psocoptera	Caeciliusidae	Valenzuela flavidus	(Stephens, 1836)		Seropian A.	1	96% pure ethanol	Freezer	Adult	Female	Kintrishi National Park	Lesser Causasus	Adjara	Georgia	2018-10-19	Malaise trap 2	41.7294	42.0775	GPS	1025	Deciduous forest	Khino monastery	GGBC (CaBOL) team
		ISU	Psocoptera	Caeciliusidae	Valenzuela flavidus	(Stephens, 1836)		Seropian A.	1	96% pure ethanol	Freezer	Adult	Female	Kintrishi National Park	Lesser Causasus	Adjara	Georgia	2018-10-19	Malaise trap 2	41.7294	42.0775	GPS	1025	Deciduous forest	Khino monastery	GGBC (CaBOL) team
		ISU	Psocoptera	Caeciliusidae	Valenzuela flavidus	(Stephens, 1836)		Seropian A.	1	96% pure ethanol	Freezer	Adult	Female	Kintrishi National Park	Lesser Causasus	Adjara	Georgia	2018-10-19	Malaise trap 2	41.7294	42.0775	GPS	1025	Deciduous forest	Khino monastery	GGBC (CaBOL) team
		ISU	Psocoptera	Caeciliusidae	Valenzuela flavidus	(Stephens, 1836)		Seropian A.	1	96% pure ethanol	Freezer	Adult	Female	Kintrishi National Park	Lesser Causasus	Adjara	Georgia	2018-10-19	Malaise trap 2	41.7294	42.0775	GPS	1025	Deciduous forest	Khino monastery	GGBC (CaBOL) team
		ISU	Psocoptera	Caeciliusidae	Valenzuela flavidus	(Stephens, 1836)		Seropian A.	1	96% pure ethanol	Freezer	Adult	Female	Kintrishi National Park	Lesser Causasus	Adjara	Georgia	2018-10-19	Malaise trap 2	41.7294	42.0775	GPS	1025	Deciduous forest	Khino monastery	GGBC (CaBOL) team
		ISU	Psocoptera	Caeciliusidae	Valenzuela flavidus	(Stephens, 1836)		Seropian A.	1	96% pure ethanol	Freezer	Adult	Female	Kintrishi National Park	Lesser Causasus	Adjara	Georgia	2018-10-19	Malaise trap 2	41.7294	42.0775	GPS	1025	Deciduous forest	Khino monastery	GGBC (CaBOL) team
		ISU	Psocoptera	Caeciliusidae	Valenzuela flavidus	(Stephens, 1836)		Seropian A.	1	96% pure ethanol	Freezer	Adult	Female	Kintrishi National Park	Lesser Causasus	Adjara	Georgia	2018-10-19	Malaise trap 2	41.7294	42.0775	GPS	1025	Deciduous forest	Khino monastery	GGBC (CaBOL) team
		ISU	Psocoptera	Caeciliusidae	Valenzuela flavidus	(Stephens, 1836)		Seropian A.	1	96% pure ethanol	Freezer	Adult	Female	Kintrishi National Park	Lesser Causasus	Adjara	Georgia	2018-10-19	Malaise trap 2	41.7294	42.0775	GPS	1025	Deciduous forest	Khino monastery	GGBC (CaBOL) team
		ISU	Psocoptera	Caeciliusidae	Valenzuela flavidus	(Stephens, 1836)		Seropian A.	1	96% pure ethanol	Freezer	Adult	Female	Kintrishi National Park	Lesser Causasus	Adjara	Georgia	2018-10-19	Malaise trap 2	41.7294	42.0775	GPS	1025	Deciduous forest	Khino monastery	GGBC (CaBOL) team
		ISU	Psocoptera	Caeciliusidae	Valenzuela flavidus	(Stephens, 1836)		Seropian A.	1	96% pure ethanol	Freezer	Adult	Female	Kintrishi National Park	Lesser Causasus	Adjara	Georgia	2018-10-19	Malaise trap 2	41.7294	42.0775	GPS	1025	Deciduous forest	Khino monastery	GGBC (CaBOL) team
		ISU	Psocoptera	Caeciliusidae	Valenzuela flavidus	(Stephens, 1836)		Seropian A.	1	96% pure ethanol	Freezer	Adult	Female	Kintrishi National Park	Lesser Causasus	Adjara	Georgia	2018-10-19	Malaise trap 2	41.7294	42.0775	GPS	1025	Deciduous forest	Khino monastery	GGBC (CaBOL) team
		ISU	Psocoptera	Caeciliusidae	Valenzuela flavidus	(Stephens, 1836)		Seropian A.	1	96% pure ethanol	Freezer	Adult	Female	Kintrishi National Park	Lesser Causasus	Adjara	Georgia	2018-10-19	Malaise trap 2	41.7294	42.0775	GPS	1025	Deciduous forest	Khino monastery	GGBC (CaBOL) team
		ISU	Psocoptera	Caeciliusidae	Valenzuela flavidus	(Stephens, 1836)		Seropian A.	1	96% pure ethanol	Freezer	Adult	Female	Kintrishi National Park	Lesser Causasus	Adjara	Georgia	2018-10-19	Malaise trap 2	41.7294	42.0775	GPS	1025	Deciduous forest	Khino monastery	GGBC (CaBOL) team
		ISU	Psocoptera	Caeciliusidae	Valenzuela flavidus	(Stephens, 1836)		Seropian A.	1	96% pure ethanol	Freezer	Adult	Female	Kintrishi National Park	Lesser Causasus	Adjara	Georgia	2018-10-19	Malaise trap 2	41.7294	42.0775	GPS	1025	Deciduous forest	Khino monastery	GGBC (CaBOL) team
		ISU	Psocoptera	Caeciliusidae	Valenzuela flavidus	(Stephens, 1836)		Seropian A.	1	96% pure ethanol	Freezer	Adult	Female	Kintrishi National Park	Lesser Causasus	Adjara	Georgia	2018-10-19	Malaise trap 2	41.7294	42.0775	GPS	1025	Deciduous forest	Khino monastery	GGBC (CaBOL) team
		ISU	Psocoptera	Caeciliusidae	Valenzuela flavidus	(Stephens, 1836)		Seropian A.	1	96% pure ethanol	Freezer	Adult	Female	Kintrishi National Park	Lesser Causasus	Adjara	Georgia	2018-10-19	Malaise trap 2	41.7294	42.0775	GPS	1025	Deciduous forest	Khino monastery	GGBC (CaBOL) team
		ISU	Psocoptera	Caeciliusidae	Valenzuela flavidus	(Stephens, 1836)		Seropian A.	1	96% pure ethanol	Freezer	Adult	Female	Kintrishi National Park	Lesser Causasus	Adjara	Georgia	2018-10-19	Malaise trap 2	41.7294	42.0775	GPS	1025	Deciduous forest	Khino monastery	GGBC (CaBOL) team
		ISU	Psocoptera	Caeciliusidae	Valenzuela flavidus	(Stephens, 1836)		Seropian A.	1	96% pure ethanol	Freezer	Adult	Female	Kintrishi National Park	Lesser Causasus	Adjara	Georgia	2018-10-19	Malaise trap 4	41.7441	42.0834	GPS	1264	Deciduous forest	Above the waterfall	GGBC (CaBOL) team
		ISU	Psocoptera	Caeciliusidae	Valenzuela flavidus	(Stephens, 1836)		Seropian A.	1	96% pure ethanol	Freezer	Adult	Female	Kintrishi National Park	Lesser Causasus	Adjara	Georgia	2018-10-19	Malaise trap 4	41.7441	42.0834	GPS	1264	Deciduous forest	Above the waterfall	GGBC (CaBOL) team
		ISU	Psocoptera	Caeciliusidae	Valenzuela flavidus	(Stephens, 1836)		Seropian A.	1	96% pure ethanol	Freezer	Adult	Female	Kintrishi National Park	Lesser Causasus	Adjara	Georgia	2018-11-03	Malaise trap 2	41.7294	42.0775	GPS	1025	Deciduous forest	Khino monastery	GGBC (CaBOL) team
		ISU	Psocoptera	Caeciliusidae	Valenzuela flavidus	(Stephens, 1836)		Seropian A.	1	96% pure ethanol	Freezer	Adult	Female	Kintrishi National Park	Lesser Causasus	Adjara	Georgia	2018-11-03	Malaise trap 2	41.7294	42.0775	GPS	1025	Deciduous forest	Khino monastery	GGBC (CaBOL) team
		ISU	Psocoptera	Caeciliusidae	Valenzuela flavidus	(Stephens, 1836)		Seropian A.	1	96% pure ethanol	Freezer	Adult	Female	Kintrishi National Park	Lesser Causasus	Adjara	Georgia	2018-11-03	Malaise trap 2	41.7294	42.0775	GPS	1025	Deciduous forest	Khino monastery	GGBC (CaBOL) team
		ISU	Psocoptera	Caeciliusidae	Valenzuela flavidus	(Stephens, 1836)		Seropian A.	1	96% pure ethanol	Freezer	Adult	Female	Kintrishi National Park	Lesser Causasus	Adjara	Georgia	2018-11-03	Malaise trap 2	41.7294	42.0775	GPS	1025	Deciduous forest	Khino monastery	GGBC (CaBOL) team
		ISU	Psocoptera	Caeciliusidae	Valenzuela flavidus	(Stephens, 1836)		Seropian A.	1	96% pure ethanol	Freezer	Adult	Female	Kintrishi National Park	Lesser Causasus	Adjara	Georgia	2018-11-03	Malaise trap 2	41.7294	42.0775	GPS	1025	Deciduous forest	Khino monastery	GGBC (CaBOL) team
		ISU	Psocoptera	Caeciliusidae	Valenzuela flavidus	(Stephens, 1836)		Seropian A.	1	96% pure ethanol	Freezer	Adult	Female	Kintrishi National Park	Lesser Causasus	Adjara	Georgia	2018-11-03	Malaise trap 2	41.7294	42.0775	GPS	1025	Deciduous forest	Khino monastery	GGBC (CaBOL) team
		ISU	Psocoptera	Caeciliusidae	Valenzuela flavidus	(Stephens, 1836)		Seropian A.	1	96% pure ethanol	Freezer	Adult	Female	Kintrishi National Park	Lesser Causasus	Adjara	Georgia	2018-11-03	Malaise trap 2	41.7294	42.0775	GPS	1025	Deciduous forest	Khino monastery	GGBC (CaBOL) team
		ISU	Psocoptera	Caeciliusidae	Valenzuela flavidus	(Stephens, 1836)		Seropian A.	1	96% pure ethanol	Freezer	Adult	Female	Kintrishi National Park	Lesser Causasus	Adjara	Georgia	2018-11-03	Malaise trap 2	41.7294	42.0775	GPS	1025	Deciduous forest	Khino monastery	GGBC (CaBOL) team
		ISU	Psocoptera	Caeciliusidae	Valenzuela flavidus	(Stephens, 1836)		Seropian A.	1	96% pure ethanol	Freezer	Adult	Female	Kintrishi National Park	Lesser Causasus	Adjara	Georgia	2018-11-03	Malaise trap 2	41.7294	42.0775	GPS	1025	Deciduous forest	Khino monastery	GGBC (CaBOL) team
		ISU	Psocoptera	Caeciliusidae	Valenzuela flavidus	(Stephens, 1836)		Seropian A.	1	96% pure ethanol	Freezer	Adult	Female	Kintrishi National Park	Lesser Causasus	Adjara	Georgia	2018-11-03	Malaise trap 2	41.7294	42.0775	GPS	1025	Deciduous forest	Khino monastery	GGBC (CaBOL) team
		ISU	Psocoptera	Caeciliusidae	Valenzuela flavidus	(Stephens, 1836)		Seropian A.	1	96% pure ethanol	Freezer	Adult	Female	Kintrishi National Park	Lesser Causasus	Adjara	Georgia	2018-11-03	Malaise trap 2	41.7294	42.0775	GPS	1025	Deciduous forest	Khino monastery	GGBC (CaBOL) team
		ISU	Psocoptera	Caeciliusidae	Valenzuela flavidus	(Stephens, 1836)		Seropian A.	1	96% pure ethanol	Freezer	Adult	Female	Kintrishi National Park	Lesser Causasus	Adjara	Georgia	2018-11-03	Malaise trap 2	41.7294	42.0775	GPS	1025	Deciduous forest	Khino monastery	GGBC (CaBOL) team
		ISU	Psocoptera	Caeciliusidae	Valenzuela flavidus	(Stephens, 1836)		Seropian A.	1	96% pure ethanol	Freezer	Adult	Female	Kintrishi National Park	Lesser Causasus	Adjara	Georgia	2018-11-03	Malaise trap 2	41.7294	42.0775	GPS	1025	Deciduous forest	Khino monastery	GGBC (CaBOL) team
		ISU	Psocoptera	Caeciliusidae	Valenzuela flavidus	(Stephens, 1836)		Seropian A.	1	96% pure ethanol	Freezer	Adult	Female	Kintrishi National Park	Lesser Causasus	Adjara	Georgia	2018-11-03	Malaise trap 2	41.7294	42.0775	GPS	1025	Deciduous forest	Khino monastery	GGBC (CaBOL) team
		ISU	Psocoptera	Caeciliusidae	Valenzuela flavidus	(Stephens, 1836)		Seropian A.	1	96% pure ethanol	Freezer	Adult	Female	Kintrishi National Park	Lesser Causasus	Adjara	Georgia	2018-11-03	Malaise trap 2	41.7294	42.0775	GPS	1025	Deciduous forest	Khino monastery	GGBC (CaBOL) team
		ISU	Psocoptera	Caeciliusidae	Valenzuela flavidus	(Stephens, 1836)		Seropian A.	1	96% pure ethanol	Freezer	Adult	Female	Kintrishi National Park	Lesser Causasus	Adjara	Georgia	2018-11-03	Malaise trap 2	41.7294	42.0775	GPS	1025	Deciduous forest	Khino monastery	GGBC (CaBOL) team
		ISU	Psocoptera	Caeciliusidae	Valenzuela flavidus	(Stephens, 1836)		Seropian A.	1	96% pure ethanol	Freezer	Adult	Female	Kintrishi National Park	Lesser Causasus	Adjara	Georgia	2018-11-03	Malaise trap 2	41.7294	42.0775	GPS	1025	Deciduous forest	Khino monastery	GGBC (CaBOL) team
		ISU	Psocoptera	Caeciliusidae	Valenzuela flavidus	(Stephens, 1836)		Seropian A.	1	96% pure ethanol	Freezer	Adult	Female	Kintrishi National Park	Lesser Causasus	Adjara	Georgia	2018-11-03	Malaise trap 2	41.7294	42.0775	GPS	1025	Deciduous forest	Khino monastery	GGBC (CaBOL) team
		ISU	Psocoptera	Caeciliusidae	Valenzuela flavidus	(Stephens, 1836)		Seropian A.	1	96% pure ethanol	Freezer	Adult	Female	Kintrishi National Park	Lesser Causasus	Adjara	Georgia	2018-11-03	Malaise trap 2	41.7294	42.0775	GPS	1025	Deciduous forest	Khino monastery	GGBC (CaBOL) team
		ISU	Psocoptera	Caeciliusidae	Valenzuela flavidus	(Stephens, 1836)		Seropian A.	1	96% pure ethanol	Freezer	Adult	Female	Kintrishi National Park	Lesser Causasus	Adjara	Georgia	2018-11-03	Malaise trap 2	41.7294	42.0775	GPS	1025	Deciduous forest	Khino monastery	GGBC (CaBOL) team
		ISU	Psocoptera	Caeciliusidae	Valenzuela flavidus	(Stephens, 1836)		Seropian A.	1	96% pure ethanol	Freezer	Adult	Female	Kintrishi National Park	Lesser Causasus	Adjara	Georgia	2018-11-03	Malaise trap 2	41.7294	42.0775	GPS	1025	Deciduous forest	Khino monastery	GGBC (CaBOL) team
		ISU	Psocoptera	Caeciliusidae	Valenzuela flavidus	(Stephens, 1836)		Seropian A.	1	96% pure ethanol	Freezer	Adult	Female	Kintrishi National Park	Lesser Causasus	Adjara	Georgia	2018-11-03	Malaise trap 2	41.7294	42.0775	GPS	1025	Deciduous forest	Khino monastery	GGBC (CaBOL) team
		ISU	Psocoptera	Caeciliusidae	Valenzuela flavidus	(Stephens, 1836)		Seropian A.	1	96% pure ethanol	Freezer	Adult	Female	Kintrishi National Park	Lesser Causasus	Adjara	Georgia	2018-11-03	Malaise trap 2	41.7294	42.0775	GPS	1025	Deciduous forest	Khino monastery	GGBC (CaBOL) team
		ISU	Psocoptera	Caeciliusidae	Valenzuela flavidus	(Stephens, 1836)		Seropian A.	1	96% pure ethanol	Freezer	Adult	Female	Kintrishi National Park	Lesser Causasus	Adjara	Georgia	2018-11-03	Malaise trap 2	41.7294	42.0775	GPS	1025	Deciduous forest	Khino monastery	GGBC (CaBOL) team
		ISU	Psocoptera	Caeciliusidae	Valenzuela flavidus	(Stephens, 1836)		Seropian A.	1	96% pure ethanol	Freezer	Adult	Female	Kintrishi National Park	Lesser Causasus	Adjara	Georgia	2018-11-03	Malaise trap 2	41.7294	42.0775	GPS	1025	Deciduous forest	Khino monastery	GGBC (CaBOL) team
		ISU	Psocoptera	Caeciliusidae	Valenzuela flavidus	(Stephens, 1836)		Seropian A.	1	96% pure ethanol	Freezer	Adult	Female	Kintrishi National Park	Lesser Causasus	Adjara	Georgia	2018-11-03	Malaise trap 2	41.7294	42.0775	GPS	1025	Deciduous forest	Khino monastery	GGBC (CaBOL) team
		ISU	Psocoptera	Caeciliusidae	Valenzuela flavidus	(Stephens, 1836)		Seropian A.	1	96% pure ethanol	Freezer	Adult	Female	Kintrishi National Park	Lesser Causasus	Adjara	Georgia	2018-11-03	Malaise trap 2	41.7294	42.0775	GPS	1025	Deciduous forest	Khino monastery	GGBC (CaBOL) team
		ISU	Psocoptera	Caeciliusidae	Valenzuela flavidus	(Stephens, 1836)		Seropian A.	1	96% pure ethanol	Freezer	Adult	Female	Kintrishi National Park	Lesser Causasus	Adjara	Georgia	2018-11-03	Malaise trap 2	41.7294	42.0775	GPS	1025	Deciduous forest	Khino monastery	GGBC (CaBOL) team
		ISU	Psocoptera	Caeciliusidae	Valenzuela flavidus	(Stephens, 1836)		Seropian A.	1	96% pure ethanol	Freezer	Adult	Female	Kintrishi National Park	Lesser Causasus	Adjara	Georgia	2018-11-03	Malaise trap 2	41.7294	42.0775	GPS	1025	Deciduous forest	Khino monastery	GGBC (CaBOL) team
		ISU	Psocoptera	Caeciliusidae	Valenzuela flavidus	(Stephens, 1836)		Seropian A.	1	96% pure ethanol	Freezer	Adult	Female	Kintrishi National Park	Lesser Causasus	Adjara	Georgia	2018-11-03	Malaise trap 2	41.7294	42.0775	GPS	1025	Deciduous forest	Khino monastery	GGBC (CaBOL) team
		ISU	Psocoptera	Caeciliusidae	Valenzuela flavidus	(Stephens, 1836)		Seropian A.	1	96% pure ethanol	Freezer	Adult	Female	Kintrishi National Park	Lesser Causasus	Adjara	Georgia	2018-11-03	Malaise trap 2	41.7294	42.0775	GPS	1025	Deciduous forest	Khino monastery	GGBC (CaBOL) team
		ISU	Psocoptera	Caeciliusidae	Valenzuela flavidus	(Stephens, 1836)		Seropian A.	1	96% pure ethanol	Freezer	Adult	Female	Kintrishi National Park	Lesser Causasus	Adjara	Georgia	2018-11-03	Malaise trap 4	41.7441	42.0834	GPS	1264	Deciduous forest	Above the waterfall	GGBC (CaBOL) team
		ISU	Psocoptera	Caeciliusidae	Valenzuela flavidus	(Stephens, 1836)		Seropian A.	1	96% pure ethanol	Freezer	Adult	Female	Kintrishi National Park	Lesser Causasus	Adjara	Georgia	2018-11-03	Malaise trap 4	41.7441	42.0834	GPS	1264	Deciduous forest	Above the waterfall	GGBC (CaBOL) team
		ISU	Psocoptera	Caeciliusidae	Valenzuela flavidus	(Stephens, 1836)		Seropian A.	1	96% pure ethanol	Freezer	Adult	Female	Kintrishi National Park	Lesser Causasus	Adjara	Georgia	2018-11-03	Malaise trap 4	41.7441	42.0834	GPS	1264	Deciduous forest	Above the waterfall	GGBC (CaBOL) team
		ISU	Psocoptera	Caeciliusidae	Valenzuela flavidus	(Stephens, 1836)		Seropian A.	1	96% pure ethanol	Freezer	Adult	Female	Kintrishi National Park	Lesser Causasus	Adjara	Georgia	2018-07-27	Malaise trap	41.7621	41.9785	GPS	318	Deciduous forest	River bank	GGBC (CaBOL) team
		ISU	Psocoptera	Caeciliusidae	Valenzuela flavidus	(Stephens, 1836)		Seropian A.	1	96% pure ethanol	Freezer	Adult	Female	Kintrishi National Park	Lesser Causasus	Adjara	Georgia	2018-08-24	Malaise trap	41.7621	41.9785	GPS	318	Deciduous forest	River bank	GGBC (CaBOL) team
		ISU	Psocoptera	Caeciliusidae	Valenzuela flavidus	(Stephens, 1836)		Seropian A.	1	96% pure ethanol	Freezer	Adult	Female	Kintrishi National Park	Lesser Causasus	Adjara	Georgia	2018-09-07	Malaise trap 8	41.7378	41.9786	GPS	403	Deciduous forest	River bank	GGBC (CaBOL) team
		ISU	Psocoptera	Caeciliusidae	Valenzuela flavidus	(Stephens, 1836)		Seropian A.	1	96% pure ethanol	Freezer	Adult	Female	Kintrishi National Park	Lesser Causasus	Adjara	Georgia	2018-09-07	Malaise trap 8	41.7378	41.9786	GPS	403	Deciduous forest	River bank	GGBC (CaBOL) team
		ISU	Psocoptera	Caeciliusidae	Valenzuela flavidus	(Stephens, 1836)		Seropian A.	1	96% pure ethanol	Freezer	Adult	Female	Kintrishi National Park	Lesser Causasus	Adjara	Georgia	2018-09-07	Malaise trap 8	41.7378	41.9786	GPS	403	Deciduous forest	River bank	GGBC (CaBOL) team
		ISU	Psocoptera	Caeciliusidae	Valenzuela flavidus	(Stephens, 1836)		Seropian A.	1	96% pure ethanol	Freezer	Adult	Female	Kintrishi National Park	Lesser Causasus	Adjara	Georgia	2018-09-21	Malaise trap	41.7621	41.9785	GPS	318	Deciduous forest	River bank	GGBC (CaBOL) team
		ISU	Psocoptera	Caeciliusidae	Valenzuela flavidus	(Stephens, 1836)		Seropian A.	1	96% pure ethanol	Freezer	Adult	Female	Kintrishi National Park	Lesser Causasus	Adjara	Georgia	2018-09-21	Malaise trap	41.7621	41.9785	GPS	318	Deciduous forest	River bank	GGBC (CaBOL) team
		ISU	Psocoptera	Caeciliusidae	Valenzuela flavidus	(Stephens, 1836)		Seropian A.	1	96% pure ethanol	Freezer	Adult	Female	Kintrishi National Park	Lesser Causasus	Adjara	Georgia	2018-09-21	Malaise trap 12	41.7482	42.094	GPS	1634	End of the wood		GGBC (CaBOL) team
		ISU	Psocoptera	Caeciliusidae	Valenzuela flavidus	(Stephens, 1836)		Seropian A.	1	96% pure ethanol	Freezer	Adult	Female	Kintrishi National Park	Lesser Causasus	Adjara	Georgia	2018-09-21	Malaise trap 8	41.7378	41.9786	GPS	403	Deciduous forest	River bank	GGBC (CaBOL) team
		ISU	Psocoptera	Caeciliusidae	Valenzuela flavidus	(Stephens, 1836)		Seropian A.	1	96% pure ethanol	Freezer	Adult	Female	Kintrishi National Park	Lesser Causasus	Adjara	Georgia	2018-09-21	Malaise trap 8	41.7378	41.9786	GPS	403	Deciduous forest	River bank	GGBC (CaBOL) team
		ISU	Psocoptera	Caeciliusidae	Valenzuela flavidus	(Stephens, 1836)		Seropian A.	1	96% pure ethanol	Freezer	Adult	Female	Kintrishi National Park	Lesser Causasus	Adjara	Georgia	2018-10-05	Malaise trap 12	41.7482	42.094	GPS	1634	End of the wood		GGBC (CaBOL) team
		ISU	Psocoptera	Caeciliusidae	Valenzuela flavidus	(Stephens, 1836)		Seropian A.	1	96% pure ethanol	Freezer	Adult	Female	Kintrishi National Park	Lesser Causasus	Adjara	Georgia	2018-11-03	Malaise trap	41.7621	41.9785	GPS	318	Deciduous forest	River bank	GGBC (CaBOL) team
		ISU	Psocoptera	Caeciliusidae	Valenzuela flavidus	(Stephens, 1836)		Seropian A.	1	96% pure ethanol	Freezer	Adult	Female	Kintrishi National Park	Lesser Causasus	Adjara	Georgia	2018-11-03	Malaise trap	41.7621	41.9785	GPS	318	Deciduous forest	River bank	GGBC (CaBOL) team
		ISU	Psocoptera	Caeciliusidae	Valenzuela flavidus	(Stephens, 1836)		Seropian A.	1	96% pure ethanol	Freezer	Adult	Female	Kintrishi National Park	Lesser Causasus	Adjara	Georgia	2018-11-03	Malaise trap	41.7621	41.9785	GPS	318	Deciduous forest	River bank	GGBC (CaBOL) team
		ISU	Psocoptera	Caeciliusidae	Valenzuela flavidus	(Stephens, 1836)		Seropian A.	1	96% pure ethanol	Freezer	Adult	Female	Kintrishi National Park	Lesser Causasus	Adjara	Georgia	2018-11-03	Malaise trap	41.7621	41.9785	GPS	318	Deciduous forest	River bank	GGBC (CaBOL) team
		ISU	Psocoptera	Caeciliusidae	Valenzuela flavidus	(Stephens, 1836)		Seropian A.	1	96% pure ethanol	Freezer	Adult	Female	Kintrishi National Park	Lesser Causasus	Adjara	Georgia	2018-11-03	Malaise trap	41.7621	41.9785	GPS	318	Deciduous forest	River bank	GGBC (CaBOL) team
		ISU	Psocoptera	Caeciliusidae	Valenzuela flavidus	(Stephens, 1836)		Seropian A.	1	96% pure ethanol	Freezer	Adult	Female	Kintrishi National Park	Lesser Causasus	Adjara	Georgia	2018-11-03	Malaise trap	41.7621	41.9785	GPS	318	Deciduous forest	River bank	GGBC (CaBOL) team
		ISU	Psocoptera	Caeciliusidae	Valenzuela flavidus	(Stephens, 1836)		Seropian A.	1	96% pure ethanol	Freezer	Adult	Female	Kintrishi National Park	Lesser Causasus	Adjara	Georgia	2018-11-03	Malaise trap	41.7621	41.9785	GPS	318	Deciduous forest	River bank	GGBC (CaBOL) team
		ISU	Psocoptera	Caeciliusidae	Valenzuela flavidus	(Stephens, 1836)		Seropian A.	1	96% pure ethanol	Freezer	Adult	Female	Kintrishi National Park	Lesser Causasus	Adjara	Georgia	2018-11-03	Malaise trap	41.7621	41.9785	GPS	318	Deciduous forest	River bank	GGBC (CaBOL) team
		ISU	Psocoptera	Caeciliusidae	Valenzuela flavidus	(Stephens, 1836)		Seropian A.	1	96% pure ethanol	Freezer	Adult	Female	Kintrishi National Park	Lesser Causasus	Adjara	Georgia	2018-11-03	Malaise trap	41.7621	41.9785	GPS	318	Deciduous forest	River bank	GGBC (CaBOL) team
		ISU	Psocoptera	Caeciliusidae	Valenzuela flavidus	(Stephens, 1836)		Seropian A.	1	96% pure ethanol	Freezer	Adult	Female	Kintrishi National Park	Lesser Causasus	Adjara	Georgia	2018-11-03	Malaise trap	41.7621	41.9785	GPS	318	Deciduous forest	River bank	GGBC (CaBOL) team
		ISU	Psocoptera	Caeciliusidae	Valenzuela flavidus	(Stephens, 1836)		Seropian A.	1	96% pure ethanol	Freezer	Adult	Female	Kintrishi National Park	Lesser Causasus	Adjara	Georgia	2018-11-03	Malaise trap	41.7621	41.9785	GPS	318	Deciduous forest	River bank	GGBC (CaBOL) team
		ISU	Psocoptera	Caeciliusidae	Valenzuela flavidus	(Stephens, 1836)		Seropian A.	1	96% pure ethanol	Freezer	Adult	Female	Kintrishi National Park	Lesser Causasus	Adjara	Georgia	2018-11-03	Malaise trap 8	41.7378	41.9786	GPS	403	Deciduous forest	River bank	GGBC (CaBOL) team
		ISU	Psocoptera	Caeciliusidae	Valenzuela flavidus	(Stephens, 1836)		Seropian A.	1	96% pure ethanol	Freezer	Adult	Female	Kintrishi National Park	Lesser Causasus	Adjara	Georgia	2018-11-03	Malaise trap 8	41.7378	41.9786	GPS	403	Deciduous forest	River bank	GGBC (CaBOL) team
		ISU	Psocoptera	Caeciliusidae	Valenzuela flavidus	(Stephens, 1836)		Seropian A.	1	96% pure ethanol	Freezer	Adult	Female	Kintrishi National Park	Lesser Causasus	Adjara	Georgia	2018-11-03	Malaise trap 8	41.7378	41.9786	GPS	403	Deciduous forest	River bank	GGBC (CaBOL) team
		ISU	Psocoptera	Caeciliusidae	Valenzuela flavidus	(Stephens, 1836)		Seropian A.	1	96% pure ethanol	Freezer	Adult	Female	Kintrishi National Park	Lesser Causasus	Adjara	Georgia	2018-11-03	Malaise trap 8	41.7378	41.9786	GPS	403	Deciduous forest	River bank	GGBC (CaBOL) team
		ISU	Psocoptera	Caeciliusidae	Valenzuela flavidus	(Stephens, 1836)		Seropian A.	1	96% pure ethanol	Freezer	Adult	Female	Kintrishi National Park	Lesser Causasus	Adjara	Georgia	2018-11-03	Malaise trap 8	41.7378	41.9786	GPS	403	Deciduous forest	River bank	GGBC (CaBOL) team
		ISU	Psocoptera	Caeciliusidae	Valenzuela flavidus	(Stephens, 1836)		Seropian A.	1	96% pure ethanol	Freezer	Adult	Female	Kintrishi National Park	Lesser Causasus	Adjara	Georgia	2018-11-03	Malaise trap 8	41.7378	41.9786	GPS	403	Deciduous forest	River bank	GGBC (CaBOL) team
		ISU	Psocoptera	Caeciliusidae	Valenzuela flavidus	(Stephens, 1836)		Seropian A.	1	96% pure ethanol	Freezer	Adult	Female	Kintrishi National Park	Lesser Causasus	Adjara	Georgia	2018-11-03	Malaise trap 8	41.7378	41.9786	GPS	403	Deciduous forest	River bank	GGBC (CaBOL) team
		ISU	Psocoptera	Caeciliusidae	Valenzuela flavidus	(Stephens, 1836)		Seropian A.	1	96% pure ethanol	Freezer	Adult	Female	Kintrishi National Park	Lesser Causasus	Adjara	Georgia	2018-11-03	Malaise trap 8	41.7378	41.9786	GPS	403	Deciduous forest	River bank	GGBC (CaBOL) team
		ISU	Psocoptera	Caeciliusidae	Valenzuela flavidus	(Stephens, 1836)		Seropian A.	1	96% pure ethanol	Freezer	Adult	Female	Kintrishi National Park	Lesser Causasus	Adjara	Georgia	2018-11-03	Malaise trap 8	41.7378	41.9786	GPS	403	Deciduous forest	River bank	GGBC (CaBOL) team
		ISU	Psocoptera	Caeciliusidae	Valenzuela flavidus	(Stephens, 1836)		Seropian A.	1	96% pure ethanol	Freezer	Adult	Female	Kintrishi National Park	Lesser Causasus	Adjara	Georgia	2018-11-03	Malaise trap 8	41.7378	41.9786	GPS	403	Deciduous forest	River bank	GGBC (CaBOL) team
		ISU	Psocoptera	Caeciliusidae	Valenzuela flavidus	(Stephens, 1836)		Seropian A.	1	96% pure ethanol	Freezer	Adult	Female	Kintrishi National Park	Lesser Causasus	Adjara	Georgia	2021-10-05	Malaise trap 11	41.7477	42.0951	GPS	1637	Deciduous forest	End of the Wood	GGBC (CaBOL) team
		ISU	Psocoptera	Caeciliusidae	Valenzuela flavidus	(Stephens, 1836)		Seropian A.	1	96% pure ethanol	Freezer	Adult	Female	Kintrishi National Park	Lesser Causasus	Adjara	Georgia	2021-10-05	Malaise trap 11	41.7477	42.0951	GPS	1637	Deciduous forest	End of the Wood	GGBC (CaBOL) team
		ISU	Psocoptera	Caeciliusidae	Valenzuela flavidus	(Stephens, 1836)		Seropian A.	1	96% pure ethanol	Freezer	Adult	Female	Kintrishi National Park	Lesser Causasus	Adjara	Georgia	2021-10-05	Malaise trap 11	41.7477	42.0951	GPS	1637	Deciduous forest	End of the Wood	GGBC (CaBOL) team
		ISU	Psocoptera	Caeciliusidae	Valenzuela flavidus	(Stephens, 1836)		Seropian A.	1	96% pure ethanol	Freezer	Adult	Female	Kintrishi National Park	Lesser Causasus	Adjara	Georgia	2021-10-05	Malaise trap 11	41.7477	42.0951	GPS	1637	Deciduous forest	End of the Wood	GGBC (CaBOL) team
		ISU	Psocoptera	Caeciliusidae	Valenzuela flavidus	(Stephens, 1836)		Seropian A.	1	96% pure ethanol	Freezer	Adult	Female	Kintrishi National Park	Lesser Causasus	Adjara	Georgia	2021-10-05	Malaise trap 11	41.7477	42.0951	GPS	1637	Deciduous forest	End of the Wood	GGBC (CaBOL) team
		ISU	Psocoptera	Caeciliusidae	Valenzuela flavidus	(Stephens, 1836)		Seropian A.	1	96% pure ethanol	Freezer	Adult	Female	Kintrishi National Park	Lesser Causasus	Adjara	Georgia	2021-10-05	Malaise trap 11	41.7477	42.0951	GPS	1637	Deciduous forest	End of the Wood	GGBC (CaBOL) team
	UMTP1	ISU	Psocoptera	Caeciliusidae	Valenzuela flavidus	(Stephens, 1836)		Seropian A.	1	96% pure ethanol	Freezer	Adult	Female	Shilda		Kakheti	Georgia	2021-05-15	Malaise trap	42.0045	45.7209	GPS	513	Suburban area	Meadow	CaBOL team
	UMTP1	ISU	Psocoptera	Caeciliusidae	Valenzuela flavidus	(Stephens, 1836)		Seropian A.	1	96% pure ethanol	Freezer	Adult	Female	Shilda		Kakheti	Georgia	2021-05-15	Malaise trap	42.0045	45.7209	GPS	513	Suburban area	Meadow	CaBOL team
	UMTP1	ISU	Psocoptera	Caeciliusidae	Valenzuela flavidus	(Stephens, 1836)		Seropian A.	1	96% pure ethanol	Freezer	Adult	Female	Shilda		Kakheti	Georgia	2021-06-12	Malaise trap	42.0045	45.7209	GPS	513	Suburban area	Meadow	CaBOL team
	UMTP1	ISU	Psocoptera	Caeciliusidae	Valenzuela flavidus	(Stephens, 1836)		Seropian A.	1	96% pure ethanol	Freezer	Adult	Female	Shilda		Kakheti	Georgia	2021-06-12	Malaise trap	42.0045	45.7209	GPS	513	Suburban area	Meadow	CaBOL team
	UMTP1	ISU	Psocoptera	Caeciliusidae	Valenzuela flavidus	(Stephens, 1836)		Seropian A.	1	96% pure ethanol	Freezer	Adult	Female	Shilda		Kakheti	Georgia	2021-11-13	Malaise trap	42.0045	45.7209	GPS	513	Suburban area	Meadow	CaBOL team
	UMTP2	ISU	Psocoptera	Caeciliusidae	Valenzuela flavidus	(Stephens, 1836)		Seropian A.	1	96% pure ethanol	Freezer	Adult	Female	Tbilisi		Tbilisi	Georgia	2021-05-15	Malaise trap	41.7168	44.784	GPS	440	Urban area		CaBOL team
	UMTP2	ISU	Psocoptera	Caeciliusidae	Valenzuela flavidus	(Stephens, 1836)		Seropian A.	1	96% pure ethanol	Freezer	Adult	Female	Tbilisi		Tbilisi	Georgia	2021-05-22	Malaise trap	41.7168	44.784	GPS	440	Urban area		CaBOL team
	UMTP2	ISU	Psocoptera	Caeciliusidae	Valenzuela flavidus	(Stephens, 1836)		Seropian A.	1	96% pure ethanol	Freezer	Adult	Female	Tbilisi		Tbilisi	Georgia	2021-05-22	Malaise trap	41.7168	44.784	GPS	440	Urban area		CaBOL team
	UMTP2	ISU	Psocoptera	Caeciliusidae	Valenzuela flavidus	(Stephens, 1836)		Seropian A.	1	96% pure ethanol	Freezer	Adult	Female	Tbilisi		Tbilisi	Georgia	2021-05-22	Malaise trap	41.7168	44.784	GPS	440	Urban area		CaBOL team
	UMTP2	ISU	Psocoptera	Caeciliusidae	Valenzuela flavidus	(Stephens, 1836)		Seropian A.	1	96% pure ethanol	Freezer	Adult	Female	Tbilisi		Tbilisi	Georgia	2021-02-20	Malaise trap	41.7168	44.784	GPS	440	Urban area		CaBOL team
	UMTP2	ISU	Psocoptera	Caeciliusidae	Valenzuela flavidus	(Stephens, 1836)		Seropian A.	1	96% pure ethanol	Freezer	Adult	Female	Tbilisi		Tbilisi	Georgia	2021-05-08	Malaise trap	41.7168	44.784	GPS	440	Urban area		CaBOL team
	UMTP2	ISU	Psocoptera	Caeciliusidae	Valenzuela flavidus	(Stephens, 1836)		Seropian A.	1	96% pure ethanol	Freezer	Adult	Female	Tbilisi		Tbilisi	Georgia	2021-05-08	Malaise trap	41.7168	44.784	GPS	440	Urban area		CaBOL team
	UMTP2	ISU	Psocoptera	Caeciliusidae	Valenzuela flavidus	(Stephens, 1836)		Seropian A.	1	96% pure ethanol	Freezer	Adult	Female	Tbilisi		Tbilisi	Georgia	2021-05-08	Malaise trap	41.7168	44.784	GPS	440	Urban area		CaBOL team
	UMTP2	ISU	Psocoptera	Caeciliusidae	Valenzuela flavidus	(Stephens, 1836)		Seropian A.	1	96% pure ethanol	Freezer	Adult	Female	Tbilisi		Tbilisi	Georgia	2021-05-08	Malaise trap	41.7168	44.784	GPS	440	Urban area		CaBOL team
	UMTP2	ISU	Psocoptera	Caeciliusidae	Valenzuela flavidus	(Stephens, 1836)		Seropian A.	1	96% pure ethanol	Freezer	Adult	Female	Tbilisi		Tbilisi	Georgia	2021-05-08	Malaise trap	41.7168	44.784	GPS	440	Urban area		CaBOL team
	UMTP2	ISU	Psocoptera	Caeciliusidae	Valenzuela flavidus	(Stephens, 1836)		Seropian A.	1	96% pure ethanol	Freezer	Adult	Female	Tbilisi		Tbilisi	Georgia	2021-06-05	Malaise trap	41.7168	44.784	GPS	440	Urban area		CaBOL team
	UMTP2	ISU	Psocoptera	Caeciliusidae	Valenzuela flavidus	(Stephens, 1836)		Seropian A.	1	96% pure ethanol	Freezer	Adult	Female	Tbilisi		Tbilisi	Georgia	2021-06-19	Malaise trap	41.7168	44.784	GPS	440	Urban area		CaBOL team
	UMTP2	ISU	Psocoptera	Caeciliusidae	Valenzuela flavidus	(Stephens, 1836)		Seropian A.	1	96% pure ethanol	Freezer	Adult	Female	Tbilisi		Tbilisi	Georgia	2021-06-19	Malaise trap	41.7168	44.784	GPS	440	Urban area		CaBOL team
	UMTP2	ISU	Psocoptera	Caeciliusidae	Valenzuela piceus	(Kolbe, 1882)	Female	Seropian A.	1	96% pure ethanol	Freezer	Adult	Female	Tbilisi		Tbilisi	Georgia	2021-08-21	Malaise trap	41.7168	44.784	GPS	440	Urban area		CaBOL team
	UMTP2	ISU	Psocoptera	Ectopsocidae	Ectopsocopsis cryptomeriae	(Enderlein, 1907)		Seropian A.	1	96 % pure ethanol	Freezer	Adult	Female	Tbilisi		Tbilisi	Georgia	2021-08-28	Malaise trap 2	44.7798	41.7195	GPS	440	Urban area		GGBC (CaBOL) team
	UMTP2	ISU	Psocoptera	Ectopsocidae	Ectopsocopsis cryptomeriae	(Enderlein, 1907)		Seropian A.	1	96 % pure ethanol	Freezer	Adult	Female	Tbilisi		Tbilisi	Georgia	2021-08-28	Malaise trap 2	44.7798	41.7195	GPS	440	Urban area		GGBC (CaBOL) team
	UMTP2	ISU	Psocoptera	Ectopsocidae	Ectopsocopsis cryptomeriae	(Enderlein, 1907)		Seropian A.	1	96 % pure ethanol	Freezer	Adult	Female	Tbilisi		Tbilisi	Georgia	2021-08-28	Malaise trap 2	44.7798	41.7195	GPS	440	Urban area		GGBC (CaBOL) team
	UMTP2	ISU	Psocoptera	Ectopsocidae	Ectopsocopsis cryptomeriae	(Enderlein, 1907)		Seropian A.	1	96 % pure ethanol	Freezer	Adult	Female	Tbilisi		Tbilisi	Georgia	2021-08-28	Malaise trap 2	44.7798	41.7195	GPS	440	Urban area		GGBC (CaBOL) team
	UMTP2	ISU	Psocoptera	Ectopsocidae	Ectopsocopsis cryptomeriae	(Enderlein, 1907)		Seropian A.	1	96 % pure ethanol	Freezer	Adult	Female	Tbilisi		Tbilisi	Georgia	2021-08-28	Malaise trap 2	44.7798	41.7195	GPS	440	Urban area		GGBC (CaBOL) team
	UMTP2	ISU	Psocoptera	Ectopsocidae	Ectopsocopsis cryptomeriae	(Enderlein, 1907)		Seropian A.	1	96 % pure ethanol	Freezer	Adult	Female	Tbilisi		Tbilisi	Georgia	2021-08-28	Malaise trap 2	44.7798	41.7195	GPS	440	Urban area		GGBC (CaBOL) team
	UMTP2	ISU	Psocoptera	Ectopsocidae	Ectopsocopsis cryptomeriae	(Enderlein, 1907)		Seropian A.	1	96 % pure ethanol	Freezer	Adult	Female	Tbilisi		Tbilisi	Georgia	2021-08-28	Malaise trap 2	44.7798	41.7195	GPS	440	Urban area		GGBC (CaBOL) team
	UMTP2	ISU	Psocoptera	Ectopsocidae	Ectopsocopsis cryptomeriae	(Enderlein, 1907)		Seropian A.	1	96 % pure ethanol	Freezer	Adult	Female	Tbilisi		Tbilisi	Georgia	2021-08-28	Malaise trap 2	44.7798	41.7195	GPS	440	Urban area		GGBC (CaBOL) team
	UMTP2	ISU	Psocoptera	Ectopsocidae	Ectopsocopsis cryptomeriae	(Enderlein, 1907)		Seropian A.	1	96 % pure ethanol	Freezer	Adult	Male	Tbilisi		Tbilisi	Georgia	2021-08-28	Malaise trap 2	44.7798	41.7195	GPS	440	Urban area		GGBC (CaBOL) team
	UMTP2	ISU	Psocoptera	Ectopsocidae	Ectopsocopsis cryptomeriae	(Enderlein, 1907)		Seropian A.	1	96 % pure ethanol	Freezer	Adult	Male	Tbilisi		Tbilisi	Georgia	2021-08-28	Malaise trap 2	44.7798	41.7195	GPS	440	Urban area		GGBC (CaBOL) team
	UMTP2	ISU	Psocoptera	Ectopsocidae	Ectopsocopsis cryptomeriae	(Enderlein, 1907)		Seropian A.	1	96 % pure ethanol	Freezer	Adult	Male	Tbilisi		Tbilisi	Georgia	2021-08-28	Malaise trap 2	44.7798	41.7195	GPS	440	Urban area		GGBC (CaBOL) team
	UMTP2	ISU	Psocoptera	Ectopsocidae	Ectopsocopsis cryptomeriae	(Enderlein, 1907)		Seropian A.	1	96 % pure ethanol	Freezer	Adult	Male	Tbilisi		Tbilisi	Georgia	2021-08-28	Malaise trap 2	44.7798	41.7195	GPS	440	Urban area		GGBC (CaBOL) team
	UMTP2	ISU	Psocoptera	Ectopsocidae	Ectopsocopsis cryptomeriae	(Enderlein, 1907)		Seropian A.	1	96 % pure ethanol	Freezer	Adult	Male	Tbilisi		Tbilisi	Georgia	2021-08-28	Malaise trap 2	44.7798	41.7195	GPS	440	Urban area		GGBC (CaBOL) team
	UMTP2	ISU	Psocoptera	Ectopsocidae	Ectopsocopsis cryptomeriae	(Enderlein, 1907)		Seropian A.	1	96 % pure ethanol	Freezer	Adult	Male	Tbilisi		Tbilisi	Georgia	2021-08-28	Malaise trap 2	44.7798	41.7195	GPS	440	Urban area		GGBC (CaBOL) team
	UMTP2	ISU	Psocoptera	Ectopsocidae	Ectopsocopsis cryptomeriae	(Enderlein, 1907)		Seropian A.	1	96 % pure ethanol	Freezer	Adult	Female	Tbilisi		Tbilisi	Georgia	2021-08-21	Malaise trap 2	44.7798	41.7195	GPS	440	Urban area		GGBC (CaBOL) team
	UMTP2	ISU	Psocoptera	Ectopsocidae	Ectopsocopsis cryptomeriae	(Enderlein, 1907)		Seropian A.	1	96 % pure ethanol	Freezer	Adult	Female	Tbilisi		Tbilisi	Georgia	2021-08-21	Malaise trap 2	44.7798	41.7195	GPS	440	Urban area		GGBC (CaBOL) team
	UMTP2	ISU	Psocoptera	Ectopsocidae	Ectopsocopsis cryptomeriae	(Enderlein, 1907)		Seropian A.	1	96 % pure ethanol	Freezer	Adult	Female	Tbilisi		Tbilisi	Georgia	2021-08-21	Malaise trap 2	44.7798	41.7195	GPS	440	Urban area		GGBC (CaBOL) team
	UMTP2	ISU	Psocoptera	Ectopsocidae	Ectopsocopsis cryptomeriae	(Enderlein, 1907)		Seropian A.	1	96 % pure ethanol	Freezer	Adult	Male	Tbilisi		Tbilisi	Georgia	2021-08-21	Malaise trap 2	44.7798	41.7195	GPS	440	Urban area		GGBC (CaBOL) team
	UMTP2	ISU	Psocoptera	Ectopsocidae	Ectopsocopsis cryptomeriae	(Enderlein, 1907)		Seropian A.	1	96 % pure ethanol	Freezer	Adult	Male	Tbilisi		Tbilisi	Georgia	2021-08-21	Malaise trap 2	44.7798	41.7195	GPS	440	Urban area		GGBC (CaBOL) team
	UMTP2	ISU	Psocoptera	Ectopsocidae	Ectopsocopsis cryptomeriae	(Enderlein, 1907)		Seropian A.	1	96 % pure ethanol	Freezer	Adult	Female	Tbilisi		Tbilisi	Georgia	2021-04-26	Malaise trap 2	44.7798	41.7195	GPS	440	Urban area		GGBC (CaBOL) team
	UMTP2	ISU	Psocoptera	Ectopsocidae	Ectopsocopsis cryptomeriae	(Enderlein, 1907)		Seropian A.	1	96 % pure ethanol	Freezer	Adult	Male	Tbilisi		Tbilisi	Georgia	2021-04-26	Malaise trap 2	44.7798	41.7195	GPS	440	Urban area		GGBC (CaBOL) team
	UMTP2	ISU	Psocoptera	Ectopsocidae	Ectopsocopsis cryptomeriae	(Enderlein, 1907)		Seropian A.	1	96 % pure ethanol	Freezer	Adult	Male	Tbilisi		Tbilisi	Georgia	2021-04-26	Malaise trap 2	44.7798	41.7195	GPS	440	Urban area		GGBC (CaBOL) team
	UMTP2	ISU	Psocoptera	Ectopsocidae	Ectopsocopsis cryptomeriae	(Enderlein, 1907)		Seropian A.	1	96 % pure ethanol	Freezer	Adult	Male	Tbilisi		Tbilisi	Georgia	2021-04-26	Malaise trap 2	44.7798	41.7195	GPS	440	Urban area		GGBC (CaBOL) team
	UMTP2	ISU	Psocoptera	Ectopsocidae	Ectopsocopsis cryptomeriae	(Enderlein, 1907)		Seropian A.	1	96 % pure ethanol	Freezer	Adult	Male	Tbilisi		Tbilisi	Georgia	2021-04-26	Malaise trap 2	44.7798	41.7195	GPS	440	Urban area		GGBC (CaBOL) team
	UMTP2	ISU	Psocoptera	Ectopsocidae	Ectopsocopsis cryptomeriae	(Enderlein, 1907)		Seropian A.	1	96 % pure ethanol	Freezer	Adult	Female	Tbilisi		Tbilisi	Georgia	2021-05-15	Malaise trap 2	44.7798	41.7195	GPS	440	Urban area		GGBC (CaBOL) team
	UMTP2	ISU	Psocoptera	Ectopsocidae	Ectopsocopsis cryptomeriae	(Enderlein, 1907)		Seropian A.	1	96 % pure ethanol	Freezer	Adult	Female	Tbilisi		Tbilisi	Georgia	2021-05-15	Malaise trap 2	44.7798	41.7195	GPS	440	Urban area		GGBC (CaBOL) team
	UMTP2	ISU	Psocoptera	Ectopsocidae	Ectopsocopsis cryptomeriae	(Enderlein, 1907)		Seropian A.	1	96 % pure ethanol	Freezer	Adult	Female	Tbilisi		Tbilisi	Georgia	2021-05-15	Malaise trap 2	44.7798	41.7195	GPS	440	Urban area		GGBC (CaBOL) team
	UMTP2	ISU	Psocoptera	Ectopsocidae	Ectopsocopsis cryptomeriae	(Enderlein, 1907)		Seropian A.	1	96 % pure ethanol	Freezer	Adult	Female	Tbilisi		Tbilisi	Georgia	2021-05-15	Malaise trap 2	44.7798	41.7195	GPS	440	Urban area		GGBC (CaBOL) team
	UMTP2	ISU	Psocoptera	Ectopsocidae	Ectopsocopsis cryptomeriae	(Enderlein, 1907)		Seropian A.	1	96 % pure ethanol	Freezer	Adult	Female	Tbilisi		Tbilisi	Georgia	2021-05-15	Malaise trap 2	44.7798	41.7195	GPS	440	Urban area		GGBC (CaBOL) team
	UMTP2	ISU	Psocoptera	Ectopsocidae	Ectopsocopsis cryptomeriae	(Enderlein, 1907)		Seropian A.	1	96 % pure ethanol	Freezer	Adult	Female	Tbilisi		Tbilisi	Georgia	2021-05-15	Malaise trap 2	44.7798	41.7195	GPS	440	Urban area		GGBC (CaBOL) team
	UMTP2	ISU	Psocoptera	Ectopsocidae	Ectopsocopsis cryptomeriae	(Enderlein, 1907)		Seropian A.	1	96 % pure ethanol	Freezer	Adult	Female	Tbilisi		Tbilisi	Georgia	2021-05-15	Malaise trap 2	44.7798	41.7195	GPS	440	Urban area		GGBC (CaBOL) team
	UMTP2	ISU	Psocoptera	Ectopsocidae	Ectopsocopsis cryptomeriae	(Enderlein, 1907)		Seropian A.	1	96 % pure ethanol	Freezer	Adult	Female	Tbilisi		Tbilisi	Georgia	2021-05-15	Malaise trap 2	44.7798	41.7195	GPS	440	Urban area		GGBC (CaBOL) team
	UMTP2	ISU	Psocoptera	Ectopsocidae	Ectopsocopsis cryptomeriae	(Enderlein, 1907)		Seropian A.	1	96 % pure ethanol	Freezer	Adult	Male	Tbilisi		Tbilisi	Georgia	2021-05-15	Malaise trap 2	44.7798	41.7195	GPS	440	Urban area		GGBC (CaBOL) team
	UMTP2	ISU	Psocoptera	Ectopsocidae	Ectopsocopsis cryptomeriae	(Enderlein, 1907)		Seropian A.	1	96 % pure ethanol	Freezer	Adult	Male	Tbilisi		Tbilisi	Georgia	2021-05-15	Malaise trap 2	44.7798	41.7195	GPS	440	Urban area		GGBC (CaBOL) team
	UMTP2	ISU	Psocoptera	Ectopsocidae	Ectopsocopsis cryptomeriae	(Enderlein, 1907)		Seropian A.	1	96 % pure ethanol	Freezer	Adult	Male	Tbilisi		Tbilisi	Georgia	2021-05-15	Malaise trap 2	44.7798	41.7195	GPS	440	Urban area		GGBC (CaBOL) team
	UMTP2	ISU	Psocoptera	Ectopsocidae	Ectopsocopsis cryptomeriae	(Enderlein, 1907)		Seropian A.	1	96 % pure ethanol	Freezer	Adult	Male	Tbilisi		Tbilisi	Georgia	2021-05-15	Malaise trap 2	44.7798	41.7195	GPS	440	Urban area		GGBC (CaBOL) team
	UMTP2	ISU	Psocoptera	Ectopsocidae	Ectopsocopsis cryptomeriae	(Enderlein, 1907)		Seropian A.	1	96 % pure ethanol	Freezer	Adult	Male	Tbilisi		Tbilisi	Georgia	2021-05-15	Malaise trap 2	44.7798	41.7195	GPS	440	Urban area		GGBC (CaBOL) team
	UMTP2	ISU	Psocoptera	Ectopsocidae	Ectopsocopsis cryptomeriae	(Enderlein, 1907)		Seropian A.	1	96 % pure ethanol	Freezer	Adult	Male	Tbilisi		Tbilisi	Georgia	2021-05-15	Malaise trap 2	44.7798	41.7195	GPS	440	Urban area		GGBC (CaBOL) team
	UMTP2	ISU	Psocoptera	Ectopsocidae	Ectopsocopsis cryptomeriae	(Enderlein, 1907)		Seropian A.	1	96 % pure ethanol	Freezer	Adult	Male	Tbilisi		Tbilisi	Georgia	2021-05-15	Malaise trap 2	44.7798	41.7195	GPS	440	Urban area		GGBC (CaBOL) team
	UMTP2	ISU	Psocoptera	Ectopsocidae	Ectopsocopsis cryptomeriae	(Enderlein, 1907)		Seropian A.	1	96 % pure ethanol	Freezer	Adult	Male	Tbilisi		Tbilisi	Georgia	2021-05-15	Malaise trap 2	44.7798	41.7195	GPS	440	Urban area		GGBC (CaBOL) team
	UMTP2	ISU	Psocoptera	Ectopsocidae	Ectopsocopsis cryptomeriae	(Enderlein, 1907)		Seropian A.	1	96 % pure ethanol	Freezer	Adult	Male	Tbilisi		Tbilisi	Georgia	2021-05-15	Malaise trap 2	44.7798	41.7195	GPS	440	Urban area		GGBC (CaBOL) team
			Psocoptera	Ectopsocidae	Ectopsocopsis cryptomeriae	(Enderlein, 1907)		Seropian A.	1	96% pure ethanol	Freezer	Adult	Male	Tbilisi		Tbilisi	Georgia	2022-12-25	hand collecting	41.7574	44.7791	GPS	427	Urban area	in dried fruits	Seropian A.
			Psocoptera	Ectopsocidae	Ectopsocopsis cryptomeriae	(Enderlein, 1907)		Seropian A.	1	96% pure ethanol	Freezer	Adult	Male	Tbilisi		Tbilisi	Georgia	2022-12-25	hand collecting	41.7574	44.7791	GPS	427	Urban area	in dried fruits	Seropian A.
			Psocoptera	Ectopsocidae	Ectopsocopsis cryptomeriae	(Enderlein, 1907)		Seropian A.	1	96% pure ethanol	Freezer	Adult	Male	Tbilisi		Tbilisi	Georgia	2022-12-25	hand collecting	41.7574	44.7791	GPS	427	Urban area	in dried fruits	Seropian A.
			Psocoptera	Ectopsocidae	Ectopsocopsis cryptomeriae	(Enderlein, 1907)		Seropian A.	1	96% pure ethanol	Freezer	Adult	Male	Tbilisi		Tbilisi	Georgia	2022-12-25	hand collecting	41.7574	44.7791	GPS	427	Urban area	in dried fruits	Seropian A.
			Psocoptera	Ectopsocidae	Ectopsocopsis cryptomeriae	(Enderlein, 1907)		Seropian A.	1	96% pure ethanol	Freezer	Adult	Male	Tbilisi		Tbilisi	Georgia	2022-12-25	hand collecting	41.7574	44.7791	GPS	427	Urban area	in dried fruits	Seropian A.
			Psocoptera	Ectopsocidae	Ectopsocopsis cryptomeriae	(Enderlein, 1907)		Seropian A.	1	96% pure ethanol	Freezer	Adult	Male	Tbilisi		Tbilisi	Georgia	2022-12-25	hand collecting	41.7574	44.7791	GPS	427	Urban area	in dried fruits	Seropian A.
			Psocoptera	Ectopsocidae	Ectopsocopsis cryptomeriae	(Enderlein, 1907)		Seropian A.	1	96% pure ethanol	Freezer	Adult	Male	Tbilisi		Tbilisi	Georgia	2022-12-25	hand collecting	41.7574	44.7791	GPS	427	Urban area	in dried fruits	Seropian A.
			Psocoptera	Ectopsocidae	Ectopsocopsis cryptomeriae	(Enderlein, 1907)		Seropian A.	1	96% pure ethanol	Freezer	Adult	Male	Tbilisi		Tbilisi	Georgia	2022-12-25	hand collecting	41.7574	44.7791	GPS	427	Urban area	in dried fruits	Seropian A.
			Psocoptera	Ectopsocidae	Ectopsocopsis cryptomeriae	(Enderlein, 1907)		Seropian A.	1	96% pure ethanol	Freezer	Adult	Male	Tbilisi		Tbilisi	Georgia	2022-12-25	hand collecting	41.7574	44.7791	GPS	427	Urban area	in dried fruits	Seropian A.
			Psocoptera	Ectopsocidae	Ectopsocopsis cryptomeriae	(Enderlein, 1907)		Seropian A.	1	96% pure ethanol	Freezer	Adult	Male	Tbilisi		Tbilisi	Georgia	2022-12-25	hand collecting	41.7574	44.7791	GPS	427	Urban area	in dried fruits	Seropian A.
			Psocoptera	Ectopsocidae	Ectopsocopsis cryptomeriae	(Enderlein, 1907)		Seropian A.	1	96% pure ethanol	Freezer	Adult	Male	Tbilisi		Tbilisi	Georgia	2022-12-25	hand collecting	41.7574	44.7791	GPS	427	Urban area	in dried fruits	Seropian A.
			Psocoptera	Ectopsocidae	Ectopsocopsis cryptomeriae	(Enderlein, 1907)		Seropian A.	1	96% pure ethanol	Freezer	Adult	Male	Tbilisi		Tbilisi	Georgia	2022-12-25	hand collecting	41.7574	44.7791	GPS	427	Urban area	in dried fruits	Seropian A.
			Psocoptera	Ectopsocidae	Ectopsocopsis cryptomeriae	(Enderlein, 1907)		Seropian A.	1	96% pure ethanol	Freezer	Adult	Male	Tbilisi		Tbilisi	Georgia	2022-12-25	hand collecting	41.7574	44.7791	GPS	427	Urban area	in dried fruits	Seropian A.
			Psocoptera	Ectopsocidae	Ectopsocopsis cryptomeriae	(Enderlein, 1907)		Seropian A.	1	96% pure ethanol	Freezer	Adult	Male	Tbilisi		Tbilisi	Georgia	2022-12-25	hand collecting	41.7574	44.7791	GPS	427	Urban area	in dried fruits	Seropian A.
			Psocoptera	Ectopsocidae	Ectopsocopsis cryptomeriae	(Enderlein, 1907)		Seropian A.	1	96% pure ethanol	Freezer	Adult	Male	Tbilisi		Tbilisi	Georgia	2022-12-25	hand collecting	41.7574	44.7791	GPS	427	Urban area	in dried fruits	Seropian A.
			Psocoptera	Ectopsocidae	Ectopsocopsis cryptomeriae	(Enderlein, 1907)		Seropian A.	1	96% pure ethanol	Freezer	Adult	Male	Tbilisi		Tbilisi	Georgia	2022-12-25	hand collecting	41.7574	44.7791	GPS	427	Urban area	in dried fruits	Seropian A.
			Psocoptera	Ectopsocidae	Ectopsocopsis cryptomeriae	(Enderlein, 1907)		Seropian A.	1	96% pure ethanol	Freezer	Adult	Male	Tbilisi		Tbilisi	Georgia	2022-12-25	hand collecting	41.7574	44.7791	GPS	427	Urban area	in dried fruits	Seropian A.
			Psocoptera	Ectopsocidae	Ectopsocopsis cryptomeriae	(Enderlein, 1907)		Seropian A.	1	96% pure ethanol	Freezer	Adult	Male	Tbilisi		Tbilisi	Georgia	2022-12-25	hand collecting	41.7574	44.7791	GPS	427	Urban area	in dried fruits	Seropian A.
			Psocoptera	Ectopsocidae	Ectopsocopsis cryptomeriae	(Enderlein, 1907)		Seropian A.	1	96% pure ethanol	Freezer	Adult	Female	Tbilisi		Tbilisi	Georgia	2022-12-25	hand collecting	41.7574	44.7791	GPS	427	Urban area	in dried fruits	Seropian A.
			Psocoptera	Ectopsocidae	Ectopsocopsis cryptomeriae	(Enderlein, 1907)		Seropian A.	1	96% pure ethanol	Freezer	Adult	Female	Tbilisi		Tbilisi	Georgia	2022-12-25	hand collecting	41.7574	44.7791	GPS	427	Urban area	in dried fruits	Seropian A.
			Psocoptera	Ectopsocidae	Ectopsocopsis cryptomeriae	(Enderlein, 1907)		Seropian A.	1	96% pure ethanol	Freezer	Adult	Female	Tbilisi		Tbilisi	Georgia	2022-12-25	hand collecting	41.7574	44.7791	GPS	427	Urban area	in dried fruits	Seropian A.
			Psocoptera	Ectopsocidae	Ectopsocopsis cryptomeriae	(Enderlein, 1907)		Seropian A.	1	96% pure ethanol	Freezer	Adult	Female	Tbilisi		Tbilisi	Georgia	2022-12-25	hand collecting	41.7574	44.7791	GPS	427	Urban area	in dried fruits	Seropian A.
			Psocoptera	Ectopsocidae	Ectopsocopsis cryptomeriae	(Enderlein, 1907)		Seropian A.	1	96% pure ethanol	Freezer	Adult	Female	Tbilisi		Tbilisi	Georgia	2022-12-25	hand collecting	41.7574	44.7791	GPS	427	Urban area	in dried fruits	Seropian A.
			Psocoptera	Ectopsocidae	Ectopsocopsis cryptomeriae	(Enderlein, 1907)		Seropian A.	1	96% pure ethanol	Freezer	Adult	Female	Tbilisi		Tbilisi	Georgia	2022-12-25	hand collecting	41.7574	44.7791	GPS	427	Urban area	in dried fruits	Seropian A.
			Psocoptera	Ectopsocidae	Ectopsocopsis cryptomeriae	(Enderlein, 1907)		Seropian A.	1	96% pure ethanol	Freezer	Adult	Female	Tbilisi		Tbilisi	Georgia	2022-12-25	hand collecting	41.7574	44.7791	GPS	427	Urban area	in dried fruits	Seropian A.
			Psocoptera	Ectopsocidae	Ectopsocopsis cryptomeriae	(Enderlein, 1907)		Seropian A.	1	96% pure ethanol	Freezer	Adult	Female	Tbilisi		Tbilisi	Georgia	2022-12-25	hand collecting	41.7574	44.7791	GPS	427	Urban area	in dried fruits	Seropian A.
			Psocoptera	Ectopsocidae	Ectopsocopsis cryptomeriae	(Enderlein, 1907)		Seropian A.	1	96% pure ethanol	Freezer	Adult	Female	Tbilisi		Tbilisi	Georgia	2022-12-25	hand collecting	41.7574	44.7791	GPS	427	Urban area	in dried fruits	Seropian A.
			Psocoptera	Ectopsocidae	Ectopsocopsis cryptomeriae	(Enderlein, 1907)		Seropian A.	1	96% pure ethanol	Freezer	Adult	Female	Tbilisi		Tbilisi	Georgia	2022-12-25	hand collecting	41.7574	44.7791	GPS	427	Urban area	in dried fruits	Seropian A.
			Psocoptera	Ectopsocidae	Ectopsocopsis cryptomeriae	(Enderlein, 1907)		Seropian A.	1	96% pure ethanol	Freezer	Adult	Female	Tbilisi		Tbilisi	Georgia	2022-12-25	hand collecting	41.7574	44.7791	GPS	427	Urban area	in dried fruits	Seropian A.
			Psocoptera	Ectopsocidae	Ectopsocopsis cryptomeriae	(Enderlein, 1907)		Seropian A.	1	96% pure ethanol	Freezer	Adult	Female	Tbilisi		Tbilisi	Georgia	2022-12-25	hand collecting	41.7574	44.7791	GPS	427	Urban area	in dried fruits	Seropian A.
			Psocoptera	Ectopsocidae	Ectopsocopsis cryptomeriae	(Enderlein, 1907)		Seropian A.	1	96% pure ethanol	Freezer	Adult	Female	Tbilisi		Tbilisi	Georgia	2022-12-25	hand collecting	41.7574	44.7791	GPS	427	Urban area	in dried fruits	Seropian A.
			Psocoptera	Ectopsocidae	Ectopsocopsis cryptomeriae	(Enderlein, 1907)		Seropian A.	1	96% pure ethanol	Freezer	Adult	Female	Tbilisi		Tbilisi	Georgia	2022-12-25	hand collecting	41.7574	44.7791	GPS	427	Urban area	in dried fruits	Seropian A.
			Psocoptera	Ectopsocidae	Ectopsocopsis cryptomeriae	(Enderlein, 1907)		Seropian A.	1	96% pure ethanol	Freezer	Adult	Female	Tbilisi		Tbilisi	Georgia	2022-12-25	hand collecting	41.7574	44.7791	GPS	427	Urban area	in dried fruits	Seropian A.
			Psocoptera	Ectopsocidae	Ectopsocopsis cryptomeriae	(Enderlein, 1907)		Seropian A.	1	96% pure ethanol	Freezer	Adult	Female	Tbilisi		Tbilisi	Georgia	2022-12-25	hand collecting	41.7574	44.7791	GPS	427	Urban area	in dried fruits	Seropian A.
			Psocoptera	Ectopsocidae	Ectopsocopsis cryptomeriae	(Enderlein, 1907)		Seropian A.	1	96% pure ethanol	Freezer	Adult	Female	Tbilisi		Tbilisi	Georgia	2022-12-25	hand collecting	41.7574	44.7791	GPS	427	Urban area	in dried fruits	Seropian A.
			Psocoptera	Ectopsocidae	Ectopsocopsis cryptomeriae	(Enderlein, 1907)		Seropian A.	1	96% pure ethanol	Freezer	Adult	Female	Tbilisi		Tbilisi	Georgia	2022-12-25	hand collecting	41.7574	44.7791	GPS	427	Urban area	in dried fruits	Seropian A.
			Psocoptera	Ectopsocidae	Ectopsocopsis cryptomeriae	(Enderlein, 1907)		Seropian A.	1	96% pure ethanol	Freezer	Adult	Female	Tbilisi		Tbilisi	Georgia	2022-12-25	hand collecting	41.7574	44.7791	GPS	427	Urban area	in dried fruits	Seropian A.
			Psocoptera	Ectopsocidae	Ectopsocopsis cryptomeriae	(Enderlein, 1907)		Seropian A.	1	96% pure ethanol	Freezer	Adult	Female	Tbilisi		Tbilisi	Georgia	2022-12-25	hand collecting	41.7574	44.7791	GPS	427	Urban area	in dried fruits	Seropian A.
			Psocoptera	Ectopsocidae	Ectopsocopsis cryptomeriae	(Enderlein, 1907)		Seropian A.	1	96% pure ethanol	Freezer	Adult	Female	Tbilisi		Tbilisi	Georgia	2022-12-25	hand collecting	41.7574	44.7791	GPS	427	Urban area	in dried fruits	Seropian A.
			Psocoptera	Ectopsocidae	Ectopsocopsis cryptomeriae	(Enderlein, 1907)		Seropian A.	1	96% pure ethanol	Freezer	Adult	Female	Tbilisi		Tbilisi	Georgia	2022-12-25	hand collecting	41.7574	44.7791	GPS	427	Urban area	in dried fruits	Seropian A.
			Psocoptera	Ectopsocidae	Ectopsocopsis cryptomeriae	(Enderlein, 1907)		Seropian A.	1	96% pure ethanol	Freezer	Adult	Female	Tbilisi		Tbilisi	Georgia	2022-12-25	hand collecting	41.7574	44.7791	GPS	427	Urban area	in dried fruits	Seropian A.
			Psocoptera	Ectopsocidae	Ectopsocopsis cryptomeriae	(Enderlein, 1907)		Seropian A.	1	96% pure ethanol	Freezer	Adult	Female	Tbilisi		Tbilisi	Georgia	2022-12-25	hand collecting	41.7574	44.7791	GPS	427	Urban area	in dried fruits	Seropian A.
			Psocoptera	Ectopsocidae	Ectopsocopsis cryptomeriae	(Enderlein, 1907)		Seropian A.	1	96% pure ethanol	Freezer	Adult	Female	Tbilisi		Tbilisi	Georgia	2022-12-25	hand collecting	41.7574	44.7791	GPS	427	Urban area	in dried fruits	Seropian A.
			Psocoptera	Ectopsocidae	Ectopsocopsis cryptomeriae	(Enderlein, 1907)		Seropian A.	1	96% pure ethanol	Freezer	Adult	Female	Tbilisi		Tbilisi	Georgia	2022-12-25	hand collecting	41.7574	44.7791	GPS	427	Urban area	in dried fruits	Seropian A.
			Psocoptera	Ectopsocidae	Ectopsocopsis cryptomeriae	(Enderlein, 1907)		Seropian A.	1	96% pure ethanol	Freezer	Adult	Female	Tbilisi		Tbilisi	Georgia	2022-12-25	hand collecting	41.7574	44.7791	GPS	427	Urban area	in dried fruits	Seropian A.
			Psocoptera	Ectopsocidae	Ectopsocopsis cryptomeriae	(Enderlein, 1907)		Seropian A.	1	96% pure ethanol	Freezer	Adult	Female	Tbilisi		Tbilisi	Georgia	2022-12-25	hand collecting	41.7574	44.7791	GPS	427	Urban area	in dried fruits	Seropian A.
			Psocoptera	Ectopsocidae	Ectopsocopsis cryptomeriae	(Enderlein, 1907)		Seropian A.	1	96% pure ethanol	Freezer	Adult	Female	Tbilisi		Tbilisi	Georgia	2022-12-25	hand collecting	41.7574	44.7791	GPS	427	Urban area	in dried fruits	Seropian A.
			Psocoptera	Ectopsocidae	Ectopsocopsis cryptomeriae	(Enderlein, 1907)		Seropian A.	1	96% pure ethanol	Freezer	Adult	Female	Tbilisi		Tbilisi	Georgia	2022-12-25	hand collecting	41.7574	44.7791	GPS	427	Urban area	in dried fruits	Seropian A.
			Psocoptera	Ectopsocidae	Ectopsocopsis cryptomeriae	(Enderlein, 1907)		Seropian A.	1	96% pure ethanol	Freezer	Adult	Female	Tbilisi		Tbilisi	Georgia	2022-12-25	hand collecting	41.7574	44.7791	GPS	427	Urban area	in dried fruits	Seropian A.
			Psocoptera	Ectopsocidae	Ectopsocopsis cryptomeriae	(Enderlein, 1907)		Seropian A.	1	96% pure ethanol	Freezer	Adult	Female	Tbilisi		Tbilisi	Georgia	2022-12-25	hand collecting	41.7574	44.7791	GPS	427	Urban area	in dried fruits	Seropian A.
			Psocoptera	Ectopsocidae	Ectopsocopsis cryptomeriae	(Enderlein, 1907)		Seropian A.	1	96% pure ethanol	Freezer	Adult	Female	Tbilisi		Tbilisi	Georgia	2022-12-25	hand collecting	41.7574	44.7791	GPS	427	Urban area	in dried fruits	Seropian A.
			Psocoptera	Ectopsocidae	Ectopsocopsis cryptomeriae	(Enderlein, 1907)		Seropian A.	1	96% pure ethanol	Freezer	Adult	Female	Tbilisi		Tbilisi	Georgia	2022-12-25	hand collecting	41.7574	44.7791	GPS	427	Urban area	in dried fruits	Seropian A.
			Psocoptera	Ectopsocidae	Ectopsocopsis cryptomeriae	(Enderlein, 1907)		Seropian A.	1	96% pure ethanol	Freezer	Adult	Female	Tbilisi		Tbilisi	Georgia	2022-12-25	hand collecting	41.7574	44.7791	GPS	427	Urban area	in dried fruits	Seropian A.
			Psocoptera	Ectopsocidae	Ectopsocopsis cryptomeriae	(Enderlein, 1907)		Seropian A.	1	96% pure ethanol	Freezer	Adult	Female	Tbilisi		Tbilisi	Georgia	2022-12-25	hand collecting	41.7574	44.7791	GPS	427	Urban area	in dried fruits	Seropian A.
			Psocoptera	Ectopsocidae	Ectopsocopsis cryptomeriae	(Enderlein, 1907)		Seropian A.	1	96% pure ethanol	Freezer	Adult	Female	Tbilisi		Tbilisi	Georgia	2022-12-25	hand collecting	41.7574	44.7791	GPS	427	Urban area	in dried fruits	Seropian A.
			Psocoptera	Ectopsocidae	Ectopsocopsis cryptomeriae	(Enderlein, 1907)		Seropian A.	1	96% pure ethanol	Freezer	Adult	Female	Tbilisi		Tbilisi	Georgia	2022-12-25	hand collecting	41.7574	44.7791	GPS	427	Urban area	in dried fruits	Seropian A.
			Psocoptera	Ectopsocidae	Ectopsocopsis cryptomeriae	(Enderlein, 1907)		Seropian A.	1	96% pure ethanol	Freezer	Adult	Female	Tbilisi		Tbilisi	Georgia	2022-12-25	hand collecting	41.7574	44.7791	GPS	427	Urban area	in dried fruits	Seropian A.
			Psocoptera	Ectopsocidae	Ectopsocopsis cryptomeriae	(Enderlein, 1907)		Seropian A.	1	96% pure ethanol	Freezer	Adult	Female	Tbilisi		Tbilisi	Georgia	2022-12-25	hand collecting	41.7574	44.7791	GPS	427	Urban area	in dried fruits	Seropian A.
			Psocoptera	Ectopsocidae	Ectopsocopsis cryptomeriae	(Enderlein, 1907)		Seropian A.	1	96% pure ethanol	Freezer	Adult	Female	Tbilisi		Tbilisi	Georgia	2022-12-25	hand collecting	41.7574	44.7791	GPS	427	Urban area	in dried fruits	Seropian A.
			Psocoptera	Ectopsocidae	Ectopsocopsis cryptomeriae	(Enderlein, 1907)		Seropian A.	1	96% pure ethanol	Freezer	Adult	Female	Tbilisi		Tbilisi	Georgia	2022-12-25	hand collecting	41.7574	44.7791	GPS	427	Urban area	in dried fruits	Seropian A.
			Psocoptera	Ectopsocidae	Ectopsocopsis cryptomeriae	(Enderlein, 1907)		Seropian A.	1	96% pure ethanol	Freezer	Adult	Female	Tbilisi		Tbilisi	Georgia	2022-12-25	hand collecting	41.7574	44.7791	GPS	427	Urban area	in dried fruits	Seropian A.
			Psocoptera	Ectopsocidae	Ectopsocopsis cryptomeriae	(Enderlein, 1907)		Seropian A.	1	96% pure ethanol	Freezer	Adult	Female	Tbilisi		Tbilisi	Georgia	2022-12-25	hand collecting	41.7574	44.7791	GPS	427	Urban area	in dried fruits	Seropian A.
			Psocoptera	Ectopsocidae	Ectopsocopsis cryptomeriae	(Enderlein, 1907)		Seropian A.	1	96% pure ethanol	Freezer	Adult	Female	Tbilisi		Tbilisi	Georgia	2022-12-25	hand collecting	41.7574	44.7791	GPS	427	Urban area	in dried fruits	Seropian A.
			Psocoptera	Ectopsocidae	Ectopsocopsis cryptomeriae	(Enderlein, 1907)		Seropian A.	1	96% pure ethanol	Freezer	Adult	Female	Tbilisi		Tbilisi	Georgia	2022-12-25	hand collecting	41.7574	44.7791	GPS	427	Urban area	in dried fruits	Seropian A.
			Psocoptera	Ectopsocidae	Ectopsocopsis cryptomeriae	(Enderlein, 1907)		Seropian A.	1	96% pure ethanol	Freezer	Adult	Female	Tbilisi		Tbilisi	Georgia	2022-12-25	hand collecting	41.7574	44.7791	GPS	427	Urban area	in dried fruits	Seropian A.
			Psocoptera	Ectopsocidae	Ectopsocopsis cryptomeriae	(Enderlein, 1907)		Seropian A.	1	96% pure ethanol	Freezer	Adult	Female	Tbilisi		Tbilisi	Georgia	2022-12-25	hand collecting	41.7574	44.7791	GPS	427	Urban area	in dried fruits	Seropian A.
			Psocoptera	Ectopsocidae	Ectopsocopsis cryptomeriae	(Enderlein, 1907)		Seropian A.	1	96% pure ethanol	Freezer	Adult	Female	Tbilisi		Tbilisi	Georgia	2022-12-25	hand collecting	41.7574	44.7791	GPS	427	Urban area	in dried fruits	Seropian A.
			Psocoptera	Ectopsocidae	Ectopsocopsis cryptomeriae	(Enderlein, 1907)		Seropian A.	1	96% pure ethanol	Freezer	Adult	Female	Tbilisi		Tbilisi	Georgia	2022-12-25	hand collecting	41.7574	44.7791	GPS	427	Urban area	in dried fruits	Seropian A.
			Psocoptera	Ectopsocidae	Ectopsocopsis cryptomeriae	(Enderlein, 1907)		Seropian A.	1	96% pure ethanol	Freezer	Adult	Female	Tbilisi		Tbilisi	Georgia	2022-12-25	hand collecting	41.7574	44.7791	GPS	427	Urban area	in dried fruits	Seropian A.
			Psocoptera	Ectopsocidae	Ectopsocopsis cryptomeriae	(Enderlein, 1907)		Seropian A.	1	96% pure ethanol	Freezer	Adult	Female	Tbilisi		Tbilisi	Georgia	2022-12-25	hand collecting	41.7574	44.7791	GPS	427	Urban area	in dried fruits	Seropian A.
			Psocoptera	Ectopsocidae	Ectopsocopsis cryptomeriae	(Enderlein, 1907)		Seropian A.	1	96% pure ethanol	Freezer	Adult	Female	Tbilisi		Tbilisi	Georgia	2022-12-25	hand collecting	41.7574	44.7791	GPS	427	Urban area	in dried fruits	Seropian A.
		ISU	Psocoptera	Ectopsocidae	Ectopsocopsis cryptomeriae	(Enderlein, 1907)		Seropian A.	1	96% pure ethanol	Freezer	Adult	Female	Tbilisi		Tbilisi	Georgia	2022-09-11	hand collecting	41.7685	44.7734	GPS	427	Suburban	Under Populus nigra bark	Seropian A.
		ISU	Psocoptera	Ectopsocidae	Ectopsocopsis cryptomeriae	(Enderlein, 1907)		Seropian A.	1	96% pure ethanol	Freezer	Adult	Female	Kintrishi National Park	Lesser Causasus	Adjara	Georgia	2018-09-07	Malaise trap 16	41.7625	42.1157	GPS	2465	Subalpine meadow		GGBC (CaBOL) team
		ISU	Psocoptera	Ectopsocidae	Ectopsocopsis cryptomeriae	(Enderlein, 1907)		Seropian A.	1	96% pure ethanol	Freezer	Adult	Female	Kintrishi National Park	Lesser Causasus	Adjara	Georgia	2018-09-07	Malaise trap 16	41.7625	42.1157	GPS	2465	Subalpine meadow		GGBC (CaBOL) team
		ISU	Psocoptera	Ectopsocidae	Ectopsocopsis cryptomeriae	(Enderlein, 1907)		Seropian A.	1	96% pure ethanol	Freezer	Adult	Female	Kintrishi National Park	Lesser Causasus	Adjara	Georgia	2018-09-07	Malaise trap 16	41.7625	42.1157	GPS	2465	Subalpine meadow		GGBC (CaBOL) team
		ISU	Psocoptera	Ectopsocidae	Ectopsocopsis cryptomeriae	(Enderlein, 1907)		Seropian A.	1	96% pure ethanol	Freezer	Adult	Male	Kintrishi National Park	Lesser Causasus	Adjara	Georgia	2018-09-07	Malaise trap 16	41.7625	42.1157	GPS	2465	Subalpine meadow		GGBC (CaBOL) team
		ISU	Psocoptera	Ectopsocidae	Ectopsocopsis cryptomeriae	(Enderlein, 1907)		Seropian A.	1	96% pure ethanol	Freezer	Adult	Male	Kintrishi National Park	Lesser Causasus	Adjara	Georgia	2018-09-07	Malaise trap 16	41.7625	42.1157	GPS	2465	Subalpine meadow		GGBC (CaBOL) team
		ISU	Psocoptera	Ectopsocidae	Ectopsocopsis cryptomeriae	(Enderlein, 1907)		Seropian A.	1	96% pure ethanol	Freezer	Adult	Male	Kintrishi National Park	Lesser Causasus	Adjara	Georgia	2018-09-07	Malaise trap 16	41.7625	42.1157	GPS	2465	Subalpine meadow		GGBC (CaBOL) team
	UMTP3	ISU	Psocoptera	Ectopsocidae	Ectopsocopsis cryptomeriae	(Enderlein, 1907)		Seropian A.	1	96% pure ethanol	Freezer	Adult	Female	Mandaeti		Imereti	Georgia	2021-05-08	Malaise trap	42.1747	43.3282	GPS	770	Suburban area		CaBOL team
	UMTP3	ISU	Psocoptera	Ectopsocidae	Ectopsocopsis cryptomeriae	(Enderlein, 1907)		Seropian A.	1	96% pure ethanol	Freezer	Adult	Female	Mandaeti		Imereti	Georgia	2021-05-08	Malaise trap	42.1747	43.3282	GPS	770	Suburban area		CaBOL team
	UMTP3	ISU	Psocoptera	Ectopsocidae	Ectopsocopsis cryptomeriae	(Enderlein, 1907)		Seropian A.	1	96% pure ethanol	Freezer	Adult	Female	Mandaeti		Imereti	Georgia	2021-05-15	Malaise trap	42.1747	43.3282	GPS	770	Suburban area		CaBOL team
	UMTP3	ISU	Psocoptera	Ectopsocidae	Ectopsocopsis cryptomeriae	(Enderlein, 1907)		Seropian A.	1	96% pure ethanol	Freezer	Adult	Female	Mandaeti		Imereti	Georgia	2021-05-15	Malaise trap	42.1747	43.3282	GPS	770	Suburban area		CaBOL team
	UMTP3	ISU	Psocoptera	Ectopsocidae	Ectopsocopsis cryptomeriae	(Enderlein, 1907)		Seropian A.	1	96% pure ethanol	Freezer	Adult	Male	Mandaeti		Imereti	Georgia	2021-05-08	Malaise trap	42.1747	43.3282	GPS	770	Suburban area		CaBOL team
	UMTP1	ISU	Psocoptera	Ectopsocidae	Ectopsocopsis cryptomeriae	(Enderlein, 1907)		Seropian A.	1	96% pure ethanol	Freezer	Adult	Female	Shilda		Kakheti	Georgia	2021-04-10	Malaise trap	42.0045	45.7209	GPS	513	Suburban area	Meadow	CaBOL team
	UMTP1	ISU	Psocoptera	Ectopsocidae	Ectopsocopsis cryptomeriae	(Enderlein, 1907)		Seropian A.	1	96% pure ethanol	Freezer	Adult	Female	Shilda		Kakheti	Georgia	2021-04-10	Malaise trap	42.0045	45.7209	GPS	513	Suburban area	Meadow	CaBOL team
	UMTP1	ISU	Psocoptera	Ectopsocidae	Ectopsocopsis cryptomeriae	(Enderlein, 1907)		Seropian A.	1	96% pure ethanol	Freezer	Adult	Female	Shilda		Kakheti	Georgia	2021-04-10	Malaise trap	42.0045	45.7209	GPS	513	Suburban area	Meadow	CaBOL team
	UMTP1	ISU	Psocoptera	Ectopsocidae	Ectopsocopsis cryptomeriae	(Enderlein, 1907)		Seropian A.	1	96% pure ethanol	Freezer	Adult	Female	Shilda		Kakheti	Georgia	2021-04-10	Malaise trap	42.0045	45.7209	GPS	513	Suburban area	Meadow	CaBOL team
	UMTP1	ISU	Psocoptera	Ectopsocidae	Ectopsocopsis cryptomeriae	(Enderlein, 1907)		Seropian A.	1	96% pure ethanol	Freezer	Adult	Female	Shilda		Kakheti	Georgia	2021-04-10	Malaise trap	42.0045	45.7209	GPS	513	Suburban area	Meadow	CaBOL team
	UMTP1	ISU	Psocoptera	Ectopsocidae	Ectopsocopsis cryptomeriae	(Enderlein, 1907)		Seropian A.	1	96% pure ethanol	Freezer	Adult	Female	Shilda		Kakheti	Georgia	2021-04-10	Malaise trap	42.0045	45.7209	GPS	513	Suburban area	Meadow	CaBOL team
	UMTP1	ISU	Psocoptera	Ectopsocidae	Ectopsocopsis cryptomeriae	(Enderlein, 1907)		Seropian A.	1	96% pure ethanol	Freezer	Adult	Female	Shilda		Kakheti	Georgia	2021-04-10	Malaise trap	42.0045	45.7209	GPS	513	Suburban area	Meadow	CaBOL team
	UMTP1	ISU	Psocoptera	Ectopsocidae	Ectopsocopsis cryptomeriae	(Enderlein, 1907)		Seropian A.	1	96% pure ethanol	Freezer	Adult	Female	Shilda		Kakheti	Georgia	2021-04-10	Malaise trap	42.0045	45.7209	GPS	513	Suburban area	Meadow	CaBOL team
	UMTP1	ISU	Psocoptera	Ectopsocidae	Ectopsocopsis cryptomeriae	(Enderlein, 1907)		Seropian A.	1	96% pure ethanol	Freezer	Adult	Female	Shilda		Kakheti	Georgia	2021-04-10	Malaise trap	42.0045	45.7209	GPS	513	Suburban area	Meadow	CaBOL team
	UMTP1	ISU	Psocoptera	Ectopsocidae	Ectopsocopsis cryptomeriae	(Enderlein, 1907)		Seropian A.	1	96% pure ethanol	Freezer	Adult	Female	Shilda		Kakheti	Georgia	2021-04-10	Malaise trap	42.0045	45.7209	GPS	513	Suburban area	Meadow	CaBOL team
	UMTP1	ISU	Psocoptera	Ectopsocidae	Ectopsocopsis cryptomeriae	(Enderlein, 1907)		Seropian A.	1	96% pure ethanol	Freezer	Adult	Female	Shilda		Kakheti	Georgia	2021-04-10	Malaise trap	42.0045	45.7209	GPS	513	Suburban area	Meadow	CaBOL team
	UMTP1	ISU	Psocoptera	Ectopsocidae	Ectopsocopsis cryptomeriae	(Enderlein, 1907)		Seropian A.	1	96% pure ethanol	Freezer	Adult	Female	Shilda		Kakheti	Georgia	2021-04-10	Malaise trap	42.0045	45.7209	GPS	513	Suburban area	Meadow	CaBOL team
	UMTP1	ISU	Psocoptera	Ectopsocidae	Ectopsocopsis cryptomeriae	(Enderlein, 1907)		Seropian A.	1	96% pure ethanol	Freezer	Adult	Female	Shilda		Kakheti	Georgia	2021-04-10	Malaise trap	42.0045	45.7209	GPS	513	Suburban area	Meadow	CaBOL team
	UMTP1	ISU	Psocoptera	Ectopsocidae	Ectopsocopsis cryptomeriae	(Enderlein, 1907)		Seropian A.	1	96% pure ethanol	Freezer	Adult	Female	Shilda		Kakheti	Georgia	2021-04-10	Malaise trap	42.0045	45.7209	GPS	513	Suburban area	Meadow	CaBOL team
	UMTP1	ISU	Psocoptera	Ectopsocidae	Ectopsocopsis cryptomeriae	(Enderlein, 1907)		Seropian A.	1	96% pure ethanol	Freezer	Adult	Female	Shilda		Kakheti	Georgia	2021-05-22	Malaise trap	42.0045	45.7209	GPS	513	Suburban area	Meadow	CaBOL team
	UMTP1	ISU	Psocoptera	Ectopsocidae	Ectopsocopsis cryptomeriae	(Enderlein, 1907)		Seropian A.	1	96% pure ethanol	Freezer	Adult	Female	Shilda		Kakheti	Georgia	2021-05-22	Malaise trap	42.0045	45.7209	GPS	513	Suburban area	Meadow	CaBOL team
	UMTP1	ISU	Psocoptera	Ectopsocidae	Ectopsocopsis cryptomeriae	(Enderlein, 1907)		Seropian A.	1	96% pure ethanol	Freezer	Adult	Female	Shilda		Kakheti	Georgia	2021-05-22	Malaise trap	42.0045	45.7209	GPS	513	Suburban area	Meadow	CaBOL team
	UMTP1	ISU	Psocoptera	Ectopsocidae	Ectopsocopsis cryptomeriae	(Enderlein, 1907)		Seropian A.	1	96% pure ethanol	Freezer	Adult	Female	Shilda		Kakheti	Georgia	2021-06-12	Malaise trap	42.0045	45.7209	GPS	513	Suburban area	Meadow	CaBOL team
	UMTP1	ISU	Psocoptera	Ectopsocidae	Ectopsocopsis cryptomeriae	(Enderlein, 1907)		Seropian A.	1	96% pure ethanol	Freezer	Adult	Female	Shilda		Kakheti	Georgia	2021-06-26	Malaise trap	42.0045	45.7209	GPS	513	Suburban area	Meadow	CaBOL team
	UMTP1	ISU	Psocoptera	Ectopsocidae	Ectopsocopsis cryptomeriae	(Enderlein, 1907)		Seropian A.	1	96% pure ethanol	Freezer	Adult	Female	Shilda		Kakheti	Georgia	2021-08-21	Malaise trap	42.0045	45.7209	GPS	513	Suburban area	Meadow	CaBOL team
	UMTP1	ISU	Psocoptera	Ectopsocidae	Ectopsocopsis cryptomeriae	(Enderlein, 1907)		Seropian A.	1	96% pure ethanol	Freezer	Adult	Female	Shilda		Kakheti	Georgia	2021-08-21	Malaise trap	42.0045	45.7209	GPS	513	Suburban area	Meadow	CaBOL team
	UMTP1	ISU	Psocoptera	Ectopsocidae	Ectopsocopsis cryptomeriae	(Enderlein, 1907)		Seropian A.	1	96% pure ethanol	Freezer	Adult	Female	Shilda		Kakheti	Georgia	2021-09-11	Malaise trap	42.0045	45.7209	GPS	513	Suburban area	Meadow	CaBOL team
	UMTP1	ISU	Psocoptera	Ectopsocidae	Ectopsocopsis cryptomeriae	(Enderlein, 1907)		Seropian A.	1	96% pure ethanol	Freezer	Adult	Female	Shilda		Kakheti	Georgia	2021-09-11	Malaise trap	42.0045	45.7209	GPS	513	Suburban area	Meadow	CaBOL team
	UMTP1	ISU	Psocoptera	Ectopsocidae	Ectopsocopsis cryptomeriae	(Enderlein, 1907)		Seropian A.	1	96% pure ethanol	Freezer	Adult	Female	Shilda		Kakheti	Georgia	2021-09-11	Malaise trap	42.0045	45.7209	GPS	513	Suburban area	Meadow	CaBOL team
	UMTP1	ISU	Psocoptera	Ectopsocidae	Ectopsocopsis cryptomeriae	(Enderlein, 1907)		Seropian A.	1	96% pure ethanol	Freezer	Adult	Female	Shilda		Kakheti	Georgia	2021-09-11	Malaise trap	42.0045	45.7209	GPS	513	Suburban area	Meadow	CaBOL team
	UMTP1	ISU	Psocoptera	Ectopsocidae	Ectopsocopsis cryptomeriae	(Enderlein, 1907)		Seropian A.	1	96% pure ethanol	Freezer	Adult	Female	Shilda		Kakheti	Georgia	2021-09-11	Malaise trap	42.0045	45.7209	GPS	513	Suburban area	Meadow	CaBOL team
	UMTP1	ISU	Psocoptera	Ectopsocidae	Ectopsocopsis cryptomeriae	(Enderlein, 1907)		Seropian A.	1	96% pure ethanol	Freezer	Adult	Female	Shilda		Kakheti	Georgia	2021-09-11	Malaise trap	42.0045	45.7209	GPS	513	Suburban area	Meadow	CaBOL team
	UMTP1	ISU	Psocoptera	Ectopsocidae	Ectopsocopsis cryptomeriae	(Enderlein, 1907)		Seropian A.	1	96% pure ethanol	Freezer	Adult	Female	Shilda		Kakheti	Georgia	2021-09-11	Malaise trap	42.0045	45.7209	GPS	513	Suburban area	Meadow	CaBOL team
	UMTP1	ISU	Psocoptera	Ectopsocidae	Ectopsocopsis cryptomeriae	(Enderlein, 1907)		Seropian A.	1	96% pure ethanol	Freezer	Adult	Female	Shilda		Kakheti	Georgia	2021-09-11	Malaise trap	42.0045	45.7209	GPS	513	Suburban area	Meadow	CaBOL team
	UMTP1	ISU	Psocoptera	Ectopsocidae	Ectopsocopsis cryptomeriae	(Enderlein, 1907)		Seropian A.	1	96% pure ethanol	Freezer	Adult	Female	Shilda		Kakheti	Georgia	2021-09-11	Malaise trap	42.0045	45.7209	GPS	513	Suburban area	Meadow	CaBOL team
	UMTP1	ISU	Psocoptera	Ectopsocidae	Ectopsocopsis cryptomeriae	(Enderlein, 1907)		Seropian A.	1	96% pure ethanol	Freezer	Adult	Female	Shilda		Kakheti	Georgia	2021-09-14	Malaise trap	42.0045	45.7209	GPS	513	Suburban area	Meadow	CaBOL team
	UMTP1	ISU	Psocoptera	Ectopsocidae	Ectopsocopsis cryptomeriae	(Enderlein, 1907)		Seropian A.	1	96% pure ethanol	Freezer	Adult	Female	Shilda		Kakheti	Georgia	2021-09-14	Malaise trap	42.0045	45.7209	GPS	513	Suburban area	Meadow	CaBOL team
	UMTP1	ISU	Psocoptera	Ectopsocidae	Ectopsocopsis cryptomeriae	(Enderlein, 1907)		Seropian A.	1	96% pure ethanol	Freezer	Adult	Female	Shilda		Kakheti	Georgia	2021-09-14	Malaise trap	42.0045	45.7209	GPS	513	Suburban area	Meadow	CaBOL team
	UMTP1	ISU	Psocoptera	Ectopsocidae	Ectopsocopsis cryptomeriae	(Enderlein, 1907)		Seropian A.	1	96% pure ethanol	Freezer	Adult	Female	Shilda		Kakheti	Georgia	2021-09-14	Malaise trap	42.0045	45.7209	GPS	513	Suburban area	Meadow	CaBOL team
	UMTP1	ISU	Psocoptera	Ectopsocidae	Ectopsocopsis cryptomeriae	(Enderlein, 1907)		Seropian A.	1	96% pure ethanol	Freezer	Adult	Female	Shilda		Kakheti	Georgia	2021-09-18	Malaise trap	42.0045	45.7209	GPS	513	Suburban area	Meadow	CaBOL team
	UMTP1	ISU	Psocoptera	Ectopsocidae	Ectopsocopsis cryptomeriae	(Enderlein, 1907)		Seropian A.	1	96% pure ethanol	Freezer	Adult	Female	Shilda		Kakheti	Georgia	2021-09-18	Malaise trap	42.0045	45.7209	GPS	513	Suburban area	Meadow	CaBOL team
	UMTP1	ISU	Psocoptera	Ectopsocidae	Ectopsocopsis cryptomeriae	(Enderlein, 1907)		Seropian A.	1	96% pure ethanol	Freezer	Adult	Female	Shilda		Kakheti	Georgia	2021-09-18	Malaise trap	42.0045	45.7209	GPS	513	Suburban area	Meadow	CaBOL team
	UMTP1	ISU	Psocoptera	Ectopsocidae	Ectopsocopsis cryptomeriae	(Enderlein, 1907)		Seropian A.	1	96% pure ethanol	Freezer	Adult	Female	Shilda		Kakheti	Georgia	2021-09-18	Malaise trap	42.0045	45.7209	GPS	513	Suburban area	Meadow	CaBOL team
	UMTP1	ISU	Psocoptera	Ectopsocidae	Ectopsocopsis cryptomeriae	(Enderlein, 1907)		Seropian A.	1	96% pure ethanol	Freezer	Adult	Female	Shilda		Kakheti	Georgia	2021-09-18	Malaise trap	42.0045	45.7209	GPS	513	Suburban area	Meadow	CaBOL team
	UMTP1	ISU	Psocoptera	Ectopsocidae	Ectopsocopsis cryptomeriae	(Enderlein, 1907)		Seropian A.	1	96% pure ethanol	Freezer	Adult	Female	Shilda		Kakheti	Georgia	2021-09-25	Malaise trap	42.0045	45.7209	GPS	513	Suburban area	Meadow	CaBOL team
	UMTP1	ISU	Psocoptera	Ectopsocidae	Ectopsocopsis cryptomeriae	(Enderlein, 1907)		Seropian A.	1	96% pure ethanol	Freezer	Adult	Female	Shilda		Kakheti	Georgia	2021-09-25	Malaise trap	42.0045	45.7209	GPS	513	Suburban area	Meadow	CaBOL team
	UMTP1	ISU	Psocoptera	Ectopsocidae	Ectopsocopsis cryptomeriae	(Enderlein, 1907)		Seropian A.	1	96% pure ethanol	Freezer	Adult	Female	Shilda		Kakheti	Georgia	2021-09-25	Malaise trap	42.0045	45.7209	GPS	513	Suburban area	Meadow	CaBOL team
	UMTP1	ISU	Psocoptera	Ectopsocidae	Ectopsocopsis cryptomeriae	(Enderlein, 1907)		Seropian A.	1	96% pure ethanol	Freezer	Adult	Male	Shilda		Kakheti	Georgia	2021-02-26	Malaise trap	42.0045	45.7209	GPS	513	Suburban area	Meadow	CaBOL team
	UMTP1	ISU	Psocoptera	Ectopsocidae	Ectopsocopsis cryptomeriae	(Enderlein, 1907)		Seropian A.	1	96% pure ethanol	Freezer	Adult	Male	Shilda		Kakheti	Georgia	2021-04-10	Malaise trap	42.0045	45.7209	GPS	513	Suburban area	Meadow	CaBOL team
	UMTP1	ISU	Psocoptera	Ectopsocidae	Ectopsocopsis cryptomeriae	(Enderlein, 1907)		Seropian A.	1	96% pure ethanol	Freezer	Adult	Male	Shilda		Kakheti	Georgia	2021-04-10	Malaise trap	42.0045	45.7209	GPS	513	Suburban area	Meadow	CaBOL team
	UMTP1	ISU	Psocoptera	Ectopsocidae	Ectopsocopsis cryptomeriae	(Enderlein, 1907)		Seropian A.	1	96% pure ethanol	Freezer	Adult	Male	Shilda		Kakheti	Georgia	2021-04-10	Malaise trap	42.0045	45.7209	GPS	513	Suburban area	Meadow	CaBOL team
	UMTP1	ISU	Psocoptera	Ectopsocidae	Ectopsocopsis cryptomeriae	(Enderlein, 1907)		Seropian A.	1	96% pure ethanol	Freezer	Adult	Male	Shilda		Kakheti	Georgia	2021-04-10	Malaise trap	42.0045	45.7209	GPS	513	Suburban area	Meadow	CaBOL team
	UMTP1	ISU	Psocoptera	Ectopsocidae	Ectopsocopsis cryptomeriae	(Enderlein, 1907)		Seropian A.	1	96% pure ethanol	Freezer	Adult	Male	Shilda		Kakheti	Georgia	2021-04-10	Malaise trap	42.0045	45.7209	GPS	513	Suburban area	Meadow	CaBOL team
	UMTP1	ISU	Psocoptera	Ectopsocidae	Ectopsocopsis cryptomeriae	(Enderlein, 1907)		Seropian A.	1	96% pure ethanol	Freezer	Adult	Male	Shilda		Kakheti	Georgia	2021-04-10	Malaise trap	42.0045	45.7209	GPS	513	Suburban area	Meadow	CaBOL team
	UMTP1	ISU	Psocoptera	Ectopsocidae	Ectopsocopsis cryptomeriae	(Enderlein, 1907)		Seropian A.	1	96% pure ethanol	Freezer	Adult	Male	Shilda		Kakheti	Georgia	2021-04-10	Malaise trap	42.0045	45.7209	GPS	513	Suburban area	Meadow	CaBOL team
	UMTP1	ISU	Psocoptera	Ectopsocidae	Ectopsocopsis cryptomeriae	(Enderlein, 1907)		Seropian A.	1	96% pure ethanol	Freezer	Adult	Male	Shilda		Kakheti	Georgia	2021-04-10	Malaise trap	42.0045	45.7209	GPS	513	Suburban area	Meadow	CaBOL team
	UMTP1	ISU	Psocoptera	Ectopsocidae	Ectopsocopsis cryptomeriae	(Enderlein, 1907)		Seropian A.	1	96% pure ethanol	Freezer	Adult	Male	Shilda		Kakheti	Georgia	2021-04-10	Malaise trap	42.0045	45.7209	GPS	513	Suburban area	Meadow	CaBOL team
	UMTP1	ISU	Psocoptera	Ectopsocidae	Ectopsocopsis cryptomeriae	(Enderlein, 1907)		Seropian A.	1	96% pure ethanol	Freezer	Adult	Male	Shilda		Kakheti	Georgia	2021-04-10	Malaise trap	42.0045	45.7209	GPS	513	Suburban area	Meadow	CaBOL team
	UMTP1	ISU	Psocoptera	Ectopsocidae	Ectopsocopsis cryptomeriae	(Enderlein, 1907)		Seropian A.	1	96% pure ethanol	Freezer	Adult	Male	Shilda		Kakheti	Georgia	2021-04-10	Malaise trap	42.0045	45.7209	GPS	513	Suburban area	Meadow	CaBOL team
	UMTP1	ISU	Psocoptera	Ectopsocidae	Ectopsocopsis cryptomeriae	(Enderlein, 1907)		Seropian A.	1	96% pure ethanol	Freezer	Adult	Male	Shilda		Kakheti	Georgia	2021-04-10	Malaise trap	42.0045	45.7209	GPS	513	Suburban area	Meadow	CaBOL team
	UMTP1	ISU	Psocoptera	Ectopsocidae	Ectopsocopsis cryptomeriae	(Enderlein, 1907)		Seropian A.	1	96% pure ethanol	Freezer	Adult	Male	Shilda		Kakheti	Georgia	2021-04-10	Malaise trap	42.0045	45.7209	GPS	513	Suburban area	Meadow	CaBOL team
	UMTP1	ISU	Psocoptera	Ectopsocidae	Ectopsocopsis cryptomeriae	(Enderlein, 1907)		Seropian A.	1	96% pure ethanol	Freezer	Adult	Male	Shilda		Kakheti	Georgia	2021-04-10	Malaise trap	42.0045	45.7209	GPS	513	Suburban area	Meadow	CaBOL team
	UMTP1	ISU	Psocoptera	Ectopsocidae	Ectopsocopsis cryptomeriae	(Enderlein, 1907)		Seropian A.	1	96% pure ethanol	Freezer	Adult	Male	Shilda		Kakheti	Georgia	2021-04-24	Malaise trap	42.0045	45.7209	GPS	513	Suburban area	Meadow	CaBOL team
	UMTP1	ISU	Psocoptera	Ectopsocidae	Ectopsocopsis cryptomeriae	(Enderlein, 1907)		Seropian A.	1	96% pure ethanol	Freezer	Adult	Male	Shilda		Kakheti	Georgia	2021-05-22	Malaise trap	42.0045	45.7209	GPS	513	Suburban area	Meadow	CaBOL team
	UMTP1	ISU	Psocoptera	Ectopsocidae	Ectopsocopsis cryptomeriae	(Enderlein, 1907)		Seropian A.	1	96% pure ethanol	Freezer	Adult	Male	Shilda		Kakheti	Georgia	2021-05-22	Malaise trap	42.0045	45.7209	GPS	513	Suburban area	Meadow	CaBOL team
	UMTP1	ISU	Psocoptera	Ectopsocidae	Ectopsocopsis cryptomeriae	(Enderlein, 1907)		Seropian A.	1	96% pure ethanol	Freezer	Adult	Male	Shilda		Kakheti	Georgia	2021-05-22	Malaise trap	42.0045	45.7209	GPS	513	Suburban area	Meadow	CaBOL team
	UMTP1	ISU	Psocoptera	Ectopsocidae	Ectopsocopsis cryptomeriae	(Enderlein, 1907)		Seropian A.	1	96% pure ethanol	Freezer	Adult	Male	Shilda		Kakheti	Georgia	2021-05-22	Malaise trap	42.0045	45.7209	GPS	513	Suburban area	Meadow	CaBOL team
	UMTP1	ISU	Psocoptera	Ectopsocidae	Ectopsocopsis cryptomeriae	(Enderlein, 1907)		Seropian A.	1	96% pure ethanol	Freezer	Adult	Male	Shilda		Kakheti	Georgia	2021-06-05	Malaise trap	42.0045	45.7209	GPS	513	Suburban area	Meadow	CaBOL team
	UMTP1	ISU	Psocoptera	Ectopsocidae	Ectopsocopsis cryptomeriae	(Enderlein, 1907)		Seropian A.	1	96% pure ethanol	Freezer	Adult	Male	Shilda		Kakheti	Georgia	2021-06-12	Malaise trap	42.0045	45.7209	GPS	513	Suburban area	Meadow	CaBOL team
	UMTP1	ISU	Psocoptera	Ectopsocidae	Ectopsocopsis cryptomeriae	(Enderlein, 1907)		Seropian A.	1	96% pure ethanol	Freezer	Adult	Male	Shilda		Kakheti	Georgia	2021-06-26	Malaise trap	42.0045	45.7209	GPS	513	Suburban area	Meadow	CaBOL team
	UMTP1	ISU	Psocoptera	Ectopsocidae	Ectopsocopsis cryptomeriae	(Enderlein, 1907)		Seropian A.	1	96% pure ethanol	Freezer	Adult	Male	Shilda		Kakheti	Georgia	2021-08-07	Malaise trap	42.0045	45.7209	GPS	513	Suburban area	Meadow	CaBOL team
	UMTP1	ISU	Psocoptera	Ectopsocidae	Ectopsocopsis cryptomeriae	(Enderlein, 1907)		Seropian A.	1	96% pure ethanol	Freezer	Adult	Male	Shilda		Kakheti	Georgia	2021-08-07	Malaise trap	42.0045	45.7209	GPS	513	Suburban area	Meadow	CaBOL team
	UMTP1	ISU	Psocoptera	Ectopsocidae	Ectopsocopsis cryptomeriae	(Enderlein, 1907)		Seropian A.	1	96% pure ethanol	Freezer	Adult	Male	Shilda		Kakheti	Georgia	2021-09-25	Malaise trap	42.0045	45.7209	GPS	513	Suburban area	Meadow	CaBOL team
	UMTP1	ISU	Psocoptera	Ectopsocidae	Ectopsocopsis cryptomeriae	(Enderlein, 1907)		Seropian A.	1	96% pure ethanol	Freezer	Adult	Male	Shilda		Kakheti	Georgia	2021-12-04	Malaise trap	42.0045	45.7209	GPS	513	Suburban area	Meadow	CaBOL team
	UMTP1	ISU	Psocoptera	Ectopsocidae	Ectopsocopsis cryptomeriae	(Enderlein, 1907)		Seropian A.	1	96% pure ethanol	Freezer	Adult	Male	Shilda		Kakheti	Georgia	2021-12-04	Malaise trap	42.0045	45.7209	GPS	513	Suburban area	Meadow	CaBOL team
	UMTP1	ISU	Psocoptera	Ectopsocidae	Ectopsocopsis cryptomeriae	(Enderlein, 1907)		Seropian A.	1	96% pure ethanol	Freezer	Adult	Male	Shilda		Kakheti	Georgia	2021-12-04	Malaise trap	42.0045	45.7209	GPS	513	Suburban area	Meadow	CaBOL team
	UMTP1	ISU	Psocoptera	Ectopsocidae	Ectopsocopsis cryptomeriae	(Enderlein, 1907)		Seropian A.	1	96% pure ethanol	Freezer	Adult	Male	Shilda		Kakheti	Georgia	2021-12-04	Malaise trap	42.0045	45.7209	GPS	513	Suburban area	Meadow	CaBOL team
	UMTP1	ISU	Psocoptera	Ectopsocidae	Ectopsocopsis cryptomeriae	(Enderlein, 1907)		Seropian A.	1	96% pure ethanol	Freezer	Adult	Male	Shilda		Kakheti	Georgia	2021-12-04	Malaise trap	42.0045	45.7209	GPS	513	Suburban area	Meadow	CaBOL team
	UMTP2	ISU	Psocoptera	Ectopsocidae	Ectopsocopsis cryptomeriae	(Enderlein, 1907)		Seropian A.	1	96% pure ethanol	Freezer	Adult	Female	Tbilisi		Tbilisi	Georgia	2021-04-02	Malaise trap	41.7168	44.784	GPS	440	Urban area		CaBOL team
	UMTP2	ISU	Psocoptera	Ectopsocidae	Ectopsocopsis cryptomeriae	(Enderlein, 1907)		Seropian A.	1	96% pure ethanol	Freezer	Adult	Female	Tbilisi		Tbilisi	Georgia	2021-04-02	Malaise trap	41.7168	44.784	GPS	440	Urban area		CaBOL team
	UMTP2	ISU	Psocoptera	Ectopsocidae	Ectopsocopsis cryptomeriae	(Enderlein, 1907)		Seropian A.	1	96% pure ethanol	Freezer	Adult	Female	Tbilisi		Tbilisi	Georgia	2021-04-02	Malaise trap	41.7168	44.784	GPS	440	Urban area		CaBOL team
	UMTP2	ISU	Psocoptera	Ectopsocidae	Ectopsocopsis cryptomeriae	(Enderlein, 1907)		Seropian A.	1	96% pure ethanol	Freezer	Adult	Female	Tbilisi		Tbilisi	Georgia	2021-04-15	Malaise trap	41.7168	44.784	GPS	440	Urban area		CaBOL team
	UMTP2	ISU	Psocoptera	Ectopsocidae	Ectopsocopsis cryptomeriae	(Enderlein, 1907)		Seropian A.	1	96% pure ethanol	Freezer	Adult	Female	Tbilisi		Tbilisi	Georgia	2021-05-29	Malaise trap	41.7168	44.784	GPS	440	Urban area		CaBOL team
	UMTP2	ISU	Psocoptera	Ectopsocidae	Ectopsocopsis cryptomeriae	(Enderlein, 1907)		Seropian A.	1	96% pure ethanol	Freezer	Adult	Female	Tbilisi		Tbilisi	Georgia	2021-05-29	Malaise trap	41.7168	44.784	GPS	440	Urban area		CaBOL team
	UMTP2	ISU	Psocoptera	Ectopsocidae	Ectopsocopsis cryptomeriae	(Enderlein, 1907)		Seropian A.	1	96% pure ethanol	Freezer	Adult	Female	Tbilisi		Tbilisi	Georgia	2021-06-05	Malaise trap	41.7168	44.784	GPS	440	Urban area		CaBOL team
	UMTP2	ISU	Psocoptera	Ectopsocidae	Ectopsocopsis cryptomeriae	(Enderlein, 1907)		Seropian A.	1	96% pure ethanol	Freezer	Adult	Female	Tbilisi		Tbilisi	Georgia	2021-06-05	Malaise trap	41.7168	44.784	GPS	440	Urban area		CaBOL team
	UMTP2	ISU	Psocoptera	Ectopsocidae	Ectopsocopsis cryptomeriae	(Enderlein, 1907)		Seropian A.	1	96% pure ethanol	Freezer	Adult	Female	Tbilisi		Tbilisi	Georgia	2021-06-05	Malaise trap	41.7168	44.784	GPS	440	Urban area		CaBOL team
	UMTP2	ISU	Psocoptera	Ectopsocidae	Ectopsocopsis cryptomeriae	(Enderlein, 1907)		Seropian A.	1	96% pure ethanol	Freezer	Adult	Female	Tbilisi		Tbilisi	Georgia	2021-06-05	Malaise trap	41.7168	44.784	GPS	440	Urban area		CaBOL team
	UMTP2	ISU	Psocoptera	Ectopsocidae	Ectopsocopsis cryptomeriae	(Enderlein, 1907)		Seropian A.	1	96% pure ethanol	Freezer	Adult	Female	Tbilisi		Tbilisi	Georgia	2021-06-05	Malaise trap	41.7168	44.784	GPS	440	Urban area		CaBOL team
	UMTP2	ISU	Psocoptera	Ectopsocidae	Ectopsocopsis cryptomeriae	(Enderlein, 1907)		Seropian A.	1	96% pure ethanol	Freezer	Adult	Female	Tbilisi		Tbilisi	Georgia	2021-06-05	Malaise trap	41.7168	44.784	GPS	440	Urban area		CaBOL team
	UMTP2	ISU	Psocoptera	Ectopsocidae	Ectopsocopsis cryptomeriae	(Enderlein, 1907)		Seropian A.	1	96% pure ethanol	Freezer	Adult	Female	Tbilisi		Tbilisi	Georgia	2021-06-05	Malaise trap	41.7168	44.784	GPS	440	Urban area		CaBOL team
	UMTP2	ISU	Psocoptera	Ectopsocidae	Ectopsocopsis cryptomeriae	(Enderlein, 1907)		Seropian A.	1	96% pure ethanol	Freezer	Adult	Female	Tbilisi		Tbilisi	Georgia	2021-06-05	Malaise trap	41.7168	44.784	GPS	440	Urban area		CaBOL team
	UMTP2	ISU	Psocoptera	Ectopsocidae	Ectopsocopsis cryptomeriae	(Enderlein, 1907)		Seropian A.	1	96% pure ethanol	Freezer	Adult	Female	Tbilisi		Tbilisi	Georgia	2021-06-05	Malaise trap	41.7168	44.784	GPS	440	Urban area		CaBOL team
	UMTP2	ISU	Psocoptera	Ectopsocidae	Ectopsocopsis cryptomeriae	(Enderlein, 1907)		Seropian A.	1	96% pure ethanol	Freezer	Adult	Female	Tbilisi		Tbilisi	Georgia	2021-06-19	Malaise trap	41.7168	44.784	GPS	440	Urban area		CaBOL team
	UMTP2	ISU	Psocoptera	Ectopsocidae	Ectopsocopsis cryptomeriae	(Enderlein, 1907)		Seropian A.	1	96% pure ethanol	Freezer	Adult	Female	Tbilisi		Tbilisi	Georgia	2021-06-19	Malaise trap	41.7168	44.784	GPS	440	Urban area		CaBOL team
	UMTP2	ISU	Psocoptera	Ectopsocidae	Ectopsocopsis cryptomeriae	(Enderlein, 1907)		Seropian A.	1	96% pure ethanol	Freezer	Adult	Female	Tbilisi		Tbilisi	Georgia	2021-06-19	Malaise trap	41.7168	44.784	GPS	440	Urban area		CaBOL team
	UMTP2	ISU	Psocoptera	Ectopsocidae	Ectopsocopsis cryptomeriae	(Enderlein, 1907)		Seropian A.	1	96% pure ethanol	Freezer	Adult	Female	Tbilisi		Tbilisi	Georgia	2021-06-19	Malaise trap	41.7168	44.784	GPS	440	Urban area		CaBOL team
	UMTP2	ISU	Psocoptera	Ectopsocidae	Ectopsocopsis cryptomeriae	(Enderlein, 1907)		Seropian A.	1	96% pure ethanol	Freezer	Adult	Female	Tbilisi		Tbilisi	Georgia	2021-06-19	Malaise trap	41.7168	44.784	GPS	440	Urban area		CaBOL team
	UMTP2	ISU	Psocoptera	Ectopsocidae	Ectopsocopsis cryptomeriae	(Enderlein, 1907)		Seropian A.	1	96% pure ethanol	Freezer	Adult	Female	Tbilisi		Tbilisi	Georgia	2021-06-19	Malaise trap	41.7168	44.784	GPS	440	Urban area		CaBOL team
	UMTP2	ISU	Psocoptera	Ectopsocidae	Ectopsocopsis cryptomeriae	(Enderlein, 1907)		Seropian A.	1	96% pure ethanol	Freezer	Adult	Female	Tbilisi		Tbilisi	Georgia	2021-06-19	Malaise trap	41.7168	44.784	GPS	440	Urban area		CaBOL team
	UMTP2	ISU	Psocoptera	Ectopsocidae	Ectopsocopsis cryptomeriae	(Enderlein, 1907)		Seropian A.	1	96% pure ethanol	Freezer	Adult	Female	Tbilisi		Tbilisi	Georgia	2021-06-19	Malaise trap	41.7168	44.784	GPS	440	Urban area		CaBOL team
	UMTP2	ISU	Psocoptera	Ectopsocidae	Ectopsocopsis cryptomeriae	(Enderlein, 1907)		Seropian A.	1	96% pure ethanol	Freezer	Adult	Female	Tbilisi		Tbilisi	Georgia	2021-06-19	Malaise trap	41.7168	44.784	GPS	440	Urban area		CaBOL team
	UMTP2	ISU	Psocoptera	Ectopsocidae	Ectopsocopsis cryptomeriae	(Enderlein, 1907)		Seropian A.	1	96% pure ethanol	Freezer	Adult	Female	Tbilisi		Tbilisi	Georgia	2021-06-19	Malaise trap	41.7168	44.784	GPS	440	Urban area		CaBOL team
	UMTP2	ISU	Psocoptera	Ectopsocidae	Ectopsocopsis cryptomeriae	(Enderlein, 1907)		Seropian A.	1	96% pure ethanol	Freezer	Adult	Female	Tbilisi		Tbilisi	Georgia	2021-06-19	Malaise trap	41.7168	44.784	GPS	440	Urban area		CaBOL team
	UMTP2	ISU	Psocoptera	Ectopsocidae	Ectopsocopsis cryptomeriae	(Enderlein, 1907)		Seropian A.	1	96% pure ethanol	Freezer	Adult	Female	Tbilisi		Tbilisi	Georgia	2021-06-19	Malaise trap	41.7168	44.784	GPS	440	Urban area		CaBOL team
	UMTP2	ISU	Psocoptera	Ectopsocidae	Ectopsocopsis cryptomeriae	(Enderlein, 1907)		Seropian A.	1	96% pure ethanol	Freezer	Adult	Female	Tbilisi		Tbilisi	Georgia	2021-06-19	Malaise trap	41.7168	44.784	GPS	440	Urban area		CaBOL team
	UMTP2	ISU	Psocoptera	Ectopsocidae	Ectopsocopsis cryptomeriae	(Enderlein, 1907)		Seropian A.	1	96% pure ethanol	Freezer	Adult	Female	Tbilisi		Tbilisi	Georgia	2021-06-19	Malaise trap	41.7168	44.784	GPS	440	Urban area		CaBOL team
	UMTP2	ISU	Psocoptera	Ectopsocidae	Ectopsocopsis cryptomeriae	(Enderlein, 1907)		Seropian A.	1	96% pure ethanol	Freezer	Adult	Female	Tbilisi		Tbilisi	Georgia	2021-06-19	Malaise trap	41.7168	44.784	GPS	440	Urban area		CaBOL team
	UMTP2	ISU	Psocoptera	Ectopsocidae	Ectopsocopsis cryptomeriae	(Enderlein, 1907)		Seropian A.	1	96% pure ethanol	Freezer	Adult	Female	Tbilisi		Tbilisi	Georgia	2021-06-19	Malaise trap	41.7168	44.784	GPS	440	Urban area		CaBOL team
	UMTP2	ISU	Psocoptera	Ectopsocidae	Ectopsocopsis cryptomeriae	(Enderlein, 1907)		Seropian A.	1	96% pure ethanol	Freezer	Adult	Female	Tbilisi		Tbilisi	Georgia	2021-06-19	Malaise trap	41.7168	44.784	GPS	440	Urban area		CaBOL team
	UMTP2	ISU	Psocoptera	Ectopsocidae	Ectopsocopsis cryptomeriae	(Enderlein, 1907)		Seropian A.	1	96% pure ethanol	Freezer	Adult	Female	Tbilisi		Tbilisi	Georgia	2021-06-19	Malaise trap	41.7168	44.784	GPS	440	Urban area		CaBOL team
	UMTP2	ISU	Psocoptera	Ectopsocidae	Ectopsocopsis cryptomeriae	(Enderlein, 1907)		Seropian A.	1	96% pure ethanol	Freezer	Adult	Female	Tbilisi		Tbilisi	Georgia	2021-06-19	Malaise trap	41.7168	44.784	GPS	440	Urban area		CaBOL team
	UMTP2	ISU	Psocoptera	Ectopsocidae	Ectopsocopsis cryptomeriae	(Enderlein, 1907)		Seropian A.	1	96% pure ethanol	Freezer	Adult	Female	Tbilisi		Tbilisi	Georgia	2021-06-19	Malaise trap	41.7168	44.784	GPS	440	Urban area		CaBOL team
	UMTP2	ISU	Psocoptera	Ectopsocidae	Ectopsocopsis cryptomeriae	(Enderlein, 1907)		Seropian A.	1	96% pure ethanol	Freezer	Adult	Female	Tbilisi		Tbilisi	Georgia	2021-06-19	Malaise trap	41.7168	44.784	GPS	440	Urban area		CaBOL team
	UMTP2	ISU	Psocoptera	Ectopsocidae	Ectopsocopsis cryptomeriae	(Enderlein, 1907)		Seropian A.	1	96% pure ethanol	Freezer	Adult	Female	Tbilisi		Tbilisi	Georgia	2021-06-19	Malaise trap	41.7168	44.784	GPS	440	Urban area		CaBOL team
	UMTP2	ISU	Psocoptera	Ectopsocidae	Ectopsocopsis cryptomeriae	(Enderlein, 1907)		Seropian A.	1	96% pure ethanol	Freezer	Adult	Female	Tbilisi		Tbilisi	Georgia	2021-06-19	Malaise trap	41.7168	44.784	GPS	440	Urban area		CaBOL team
	UMTP2	ISU	Psocoptera	Ectopsocidae	Ectopsocopsis cryptomeriae	(Enderlein, 1907)		Seropian A.	1	96% pure ethanol	Freezer	Adult	Female	Tbilisi		Tbilisi	Georgia	2021-06-19	Malaise trap	41.7168	44.784	GPS	440	Urban area		CaBOL team
	UMTP2	ISU	Psocoptera	Ectopsocidae	Ectopsocopsis cryptomeriae	(Enderlein, 1907)		Seropian A.	1	96% pure ethanol	Freezer	Adult	Female	Tbilisi		Tbilisi	Georgia	2021-06-19	Malaise trap	41.7168	44.784	GPS	440	Urban area		CaBOL team
	UMTP2	ISU	Psocoptera	Ectopsocidae	Ectopsocopsis cryptomeriae	(Enderlein, 1907)		Seropian A.	1	96% pure ethanol	Freezer	Adult	Female	Tbilisi		Tbilisi	Georgia	2021-06-19	Malaise trap	41.7168	44.784	GPS	440	Urban area		CaBOL team
	UMTP2	ISU	Psocoptera	Ectopsocidae	Ectopsocopsis cryptomeriae	(Enderlein, 1907)		Seropian A.	1	96% pure ethanol	Freezer	Adult	Female	Tbilisi		Tbilisi	Georgia	2021-06-19	Malaise trap	41.7168	44.784	GPS	440	Urban area		CaBOL team
	UMTP2	ISU	Psocoptera	Ectopsocidae	Ectopsocopsis cryptomeriae	(Enderlein, 1907)		Seropian A.	1	96% pure ethanol	Freezer	Adult	Female	Tbilisi		Tbilisi	Georgia	2021-06-19	Malaise trap	41.7168	44.784	GPS	440	Urban area		CaBOL team
	UMTP2	ISU	Psocoptera	Ectopsocidae	Ectopsocopsis cryptomeriae	(Enderlein, 1907)		Seropian A.	1	96% pure ethanol	Freezer	Adult	Female	Tbilisi		Tbilisi	Georgia	2021-06-19	Malaise trap	41.7168	44.784	GPS	440	Urban area		CaBOL team
	UMTP2	ISU	Psocoptera	Ectopsocidae	Ectopsocopsis cryptomeriae	(Enderlein, 1907)		Seropian A.	1	96% pure ethanol	Freezer	Adult	Female	Tbilisi		Tbilisi	Georgia	2021-07-10	Malaise trap	41.7168	44.784	GPS	440	Urban area		CaBOL team
	UMTP2	ISU	Psocoptera	Ectopsocidae	Ectopsocopsis cryptomeriae	(Enderlein, 1907)		Seropian A.	1	96% pure ethanol	Freezer	Adult	Female	Tbilisi		Tbilisi	Georgia	2021-07-24	Malaise trap	41.7168	44.784	GPS	440	Urban area		CaBOL team
	UMTP2	ISU	Psocoptera	Ectopsocidae	Ectopsocopsis cryptomeriae	(Enderlein, 1907)		Seropian A.	1	96% pure ethanol	Freezer	Adult	Female	Tbilisi		Tbilisi	Georgia	2021-07-24	Malaise trap	41.7168	44.784	GPS	440	Urban area		CaBOL team
	UMTP2	ISU	Psocoptera	Ectopsocidae	Ectopsocopsis cryptomeriae	(Enderlein, 1907)		Seropian A.	1	96% pure ethanol	Freezer	Adult	Female	Tbilisi		Tbilisi	Georgia	2021-07-26	Malaise trap	41.7168	44.784	GPS	440	Urban area		CaBOL team
	UMTP2	ISU	Psocoptera	Ectopsocidae	Ectopsocopsis cryptomeriae	(Enderlein, 1907)		Seropian A.	1	96% pure ethanol	Freezer	Adult	Female	Tbilisi		Tbilisi	Georgia	2021-07-26	Malaise trap	41.7168	44.784	GPS	440	Urban area		CaBOL team
	UMTP2	ISU	Psocoptera	Ectopsocidae	Ectopsocopsis cryptomeriae	(Enderlein, 1907)		Seropian A.	1	96% pure ethanol	Freezer	Adult	Female	Tbilisi		Tbilisi	Georgia	2021-07-26	Malaise trap	41.7168	44.784	GPS	440	Urban area		CaBOL team
	UMTP2	ISU	Psocoptera	Ectopsocidae	Ectopsocopsis cryptomeriae	(Enderlein, 1907)		Seropian A.	1	96% pure ethanol	Freezer	Adult	Female	Tbilisi		Tbilisi	Georgia	2021-07-26	Malaise trap	41.7168	44.784	GPS	440	Urban area		CaBOL team
	UMTP2	ISU	Psocoptera	Ectopsocidae	Ectopsocopsis cryptomeriae	(Enderlein, 1907)		Seropian A.	1	96% pure ethanol	Freezer	Adult	Female	Tbilisi		Tbilisi	Georgia	2021-07-26	Malaise trap	41.7168	44.784	GPS	440	Urban area		CaBOL team
	UMTP2	ISU	Psocoptera	Ectopsocidae	Ectopsocopsis cryptomeriae	(Enderlein, 1907)		Seropian A.	1	96% pure ethanol	Freezer	Adult	Female	Tbilisi		Tbilisi	Georgia	2021-07-26	Malaise trap	41.7168	44.784	GPS	440	Urban area		CaBOL team
	UMTP2	ISU	Psocoptera	Ectopsocidae	Ectopsocopsis cryptomeriae	(Enderlein, 1907)		Seropian A.	1	96% pure ethanol	Freezer	Adult	Female	Tbilisi		Tbilisi	Georgia	2021-07-26	Malaise trap	41.7168	44.784	GPS	440	Urban area		CaBOL team
	UMTP2	ISU	Psocoptera	Ectopsocidae	Ectopsocopsis cryptomeriae	(Enderlein, 1907)		Seropian A.	1	96% pure ethanol	Freezer	Adult	Female	Tbilisi		Tbilisi	Georgia	2021-07-26	Malaise trap	41.7168	44.784	GPS	440	Urban area		CaBOL team
	UMTP2	ISU	Psocoptera	Ectopsocidae	Ectopsocopsis cryptomeriae	(Enderlein, 1907)		Seropian A.	1	96% pure ethanol	Freezer	Adult	Female	Tbilisi		Tbilisi	Georgia	2021-07-26	Malaise trap	41.7168	44.784	GPS	440	Urban area		CaBOL team
	UMTP2	ISU	Psocoptera	Ectopsocidae	Ectopsocopsis cryptomeriae	(Enderlein, 1907)		Seropian A.	1	96% pure ethanol	Freezer	Adult	Female	Tbilisi		Tbilisi	Georgia	2021-08-07	Malaise trap	41.7168	44.784	GPS	440	Urban area		CaBOL team
	UMTP2	ISU	Psocoptera	Ectopsocidae	Ectopsocopsis cryptomeriae	(Enderlein, 1907)		Seropian A.	1	96% pure ethanol	Freezer	Adult	Female	Tbilisi		Tbilisi	Georgia	2021-08-07	Malaise trap	41.7168	44.784	GPS	440	Urban area		CaBOL team
	UMTP2	ISU	Psocoptera	Ectopsocidae	Ectopsocopsis cryptomeriae	(Enderlein, 1907)		Seropian A.	1	96% pure ethanol	Freezer	Adult	Female	Tbilisi		Tbilisi	Georgia	2021-08-07	Malaise trap	41.7168	44.784	GPS	440	Urban area		CaBOL team
	UMTP2	ISU	Psocoptera	Ectopsocidae	Ectopsocopsis cryptomeriae	(Enderlein, 1907)		Seropian A.	1	96% pure ethanol	Freezer	Adult	Female	Tbilisi		Tbilisi	Georgia	2021-08-07	Malaise trap	41.7168	44.784	GPS	440	Urban area		CaBOL team
	UMTP2	ISU	Psocoptera	Ectopsocidae	Ectopsocopsis cryptomeriae	(Enderlein, 1907)		Seropian A.	1	96% pure ethanol	Freezer	Adult	Female	Tbilisi		Tbilisi	Georgia	2021-08-07	Malaise trap	41.7168	44.784	GPS	440	Urban area		CaBOL team
	UMTP2	ISU	Psocoptera	Ectopsocidae	Ectopsocopsis cryptomeriae	(Enderlein, 1907)		Seropian A.	1	96% pure ethanol	Freezer	Adult	Female	Tbilisi		Tbilisi	Georgia	2021-08-07	Malaise trap	41.7168	44.784	GPS	440	Urban area		CaBOL team
	UMTP2	ISU	Psocoptera	Ectopsocidae	Ectopsocopsis cryptomeriae	(Enderlein, 1907)		Seropian A.	1	96% pure ethanol	Freezer	Adult	Female	Tbilisi		Tbilisi	Georgia	2021-08-07	Malaise trap	41.7168	44.784	GPS	440	Urban area		CaBOL team
	UMTP2	ISU	Psocoptera	Ectopsocidae	Ectopsocopsis cryptomeriae	(Enderlein, 1907)		Seropian A.	1	96% pure ethanol	Freezer	Adult	Female	Tbilisi		Tbilisi	Georgia	2021-08-07	Malaise trap	41.7168	44.784	GPS	440	Urban area		CaBOL team
	UMTP2	ISU	Psocoptera	Ectopsocidae	Ectopsocopsis cryptomeriae	(Enderlein, 1907)		Seropian A.	1	96% pure ethanol	Freezer	Adult	Female	Tbilisi		Tbilisi	Georgia	2021-08-07	Malaise trap	41.7168	44.784	GPS	440	Urban area		CaBOL team
	UMTP2	ISU	Psocoptera	Ectopsocidae	Ectopsocopsis cryptomeriae	(Enderlein, 1907)		Seropian A.	1	96% pure ethanol	Freezer	Adult	Female	Tbilisi		Tbilisi	Georgia	2021-08-07	Malaise trap	41.7168	44.784	GPS	440	Urban area		CaBOL team
	UMTP2	ISU	Psocoptera	Ectopsocidae	Ectopsocopsis cryptomeriae	(Enderlein, 1907)		Seropian A.	1	96% pure ethanol	Freezer	Adult	Female	Tbilisi		Tbilisi	Georgia	2021-08-07	Malaise trap	41.7168	44.784	GPS	440	Urban area		CaBOL team
	UMTP2	ISU	Psocoptera	Ectopsocidae	Ectopsocopsis cryptomeriae	(Enderlein, 1907)		Seropian A.	1	96% pure ethanol	Freezer	Adult	Female	Tbilisi		Tbilisi	Georgia	2021-08-07	Malaise trap	41.7168	44.784	GPS	440	Urban area		CaBOL team
	UMTP2	ISU	Psocoptera	Ectopsocidae	Ectopsocopsis cryptomeriae	(Enderlein, 1907)		Seropian A.	1	96% pure ethanol	Freezer	Adult	Female	Tbilisi		Tbilisi	Georgia	2021-08-07	Malaise trap	41.7168	44.784	GPS	440	Urban area		CaBOL team
	UMTP2	ISU	Psocoptera	Ectopsocidae	Ectopsocopsis cryptomeriae	(Enderlein, 1907)		Seropian A.	1	96% pure ethanol	Freezer	Adult	Female	Tbilisi		Tbilisi	Georgia	2021-08-14	Malaise trap	41.7168	44.784	GPS	440	Urban area		CaBOL team
	UMTP2	ISU	Psocoptera	Ectopsocidae	Ectopsocopsis cryptomeriae	(Enderlein, 1907)		Seropian A.	1	96% pure ethanol	Freezer	Adult	Female	Tbilisi		Tbilisi	Georgia	2021-08-14	Malaise trap	41.7168	44.784	GPS	440	Urban area		CaBOL team
	UMTP2	ISU	Psocoptera	Ectopsocidae	Ectopsocopsis cryptomeriae	(Enderlein, 1907)		Seropian A.	1	96% pure ethanol	Freezer	Adult	Female	Tbilisi		Tbilisi	Georgia	2021-08-14	Malaise trap	41.7168	44.784	GPS	440	Urban area		CaBOL team
	UMTP2	ISU	Psocoptera	Ectopsocidae	Ectopsocopsis cryptomeriae	(Enderlein, 1907)		Seropian A.	1	96% pure ethanol	Freezer	Adult	Female	Tbilisi		Tbilisi	Georgia	2021-08-14	Malaise trap	41.7168	44.784	GPS	440	Urban area		CaBOL team
	UMTP2	ISU	Psocoptera	Ectopsocidae	Ectopsocopsis cryptomeriae	(Enderlein, 1907)		Seropian A.	1	96% pure ethanol	Freezer	Adult	Female	Tbilisi		Tbilisi	Georgia	2021-08-14	Malaise trap	41.7168	44.784	GPS	440	Urban area		CaBOL team
	UMTP2	ISU	Psocoptera	Ectopsocidae	Ectopsocopsis cryptomeriae	(Enderlein, 1907)		Seropian A.	1	96% pure ethanol	Freezer	Adult	Female	Tbilisi		Tbilisi	Georgia	2021-08-14	Malaise trap	41.7168	44.784	GPS	440	Urban area		CaBOL team
	UMTP2	ISU	Psocoptera	Ectopsocidae	Ectopsocopsis cryptomeriae	(Enderlein, 1907)		Seropian A.	1	96% pure ethanol	Freezer	Adult	Female	Tbilisi		Tbilisi	Georgia	2021-08-14	Malaise trap	41.7168	44.784	GPS	440	Urban area		CaBOL team
	UMTP2	ISU	Psocoptera	Ectopsocidae	Ectopsocopsis cryptomeriae	(Enderlein, 1907)		Seropian A.	1	96% pure ethanol	Freezer	Adult	Female	Tbilisi		Tbilisi	Georgia	2021-08-14	Malaise trap	41.7168	44.784	GPS	440	Urban area		CaBOL team
	UMTP2	ISU	Psocoptera	Ectopsocidae	Ectopsocopsis cryptomeriae	(Enderlein, 1907)		Seropian A.	1	96% pure ethanol	Freezer	Adult	Male	Tbilisi		Tbilisi	Georgia	2021-04-02	Malaise trap	41.7168	44.784	GPS	440	Urban area		CaBOL team
	UMTP2	ISU	Psocoptera	Ectopsocidae	Ectopsocopsis cryptomeriae	(Enderlein, 1907)		Seropian A.	1	96% pure ethanol	Freezer	Adult	Male	Tbilisi		Tbilisi	Georgia	2021-04-02	Malaise trap	41.7168	44.784	GPS	440	Urban area		CaBOL team
	UMTP2	ISU	Psocoptera	Ectopsocidae	Ectopsocopsis cryptomeriae	(Enderlein, 1907)		Seropian A.	1	96% pure ethanol	Freezer	Adult	Male	Tbilisi		Tbilisi	Georgia	2021-04-15	Malaise trap	41.7168	44.784	GPS	440	Urban area		CaBOL team
	UMTP2	ISU	Psocoptera	Ectopsocidae	Ectopsocopsis cryptomeriae	(Enderlein, 1907)		Seropian A.	1	96% pure ethanol	Freezer	Adult	Male	Tbilisi		Tbilisi	Georgia	2021-04-15	Malaise trap	41.7168	44.784	GPS	440	Urban area		CaBOL team
	UMTP2	ISU	Psocoptera	Ectopsocidae	Ectopsocopsis cryptomeriae	(Enderlein, 1907)		Seropian A.	1	96% pure ethanol	Freezer	Adult	Male	Tbilisi		Tbilisi	Georgia	2021-05-08	Malaise trap	41.7168	44.784	GPS	440	Urban area		CaBOL team
	UMTP2	ISU	Psocoptera	Ectopsocidae	Ectopsocopsis cryptomeriae	(Enderlein, 1907)		Seropian A.	1	96% pure ethanol	Freezer	Adult	Male	Tbilisi		Tbilisi	Georgia	2021-05-29	Malaise trap	41.7168	44.784	GPS	440	Urban area		CaBOL team
	UMTP2	ISU	Psocoptera	Ectopsocidae	Ectopsocopsis cryptomeriae	(Enderlein, 1907)		Seropian A.	1	96% pure ethanol	Freezer	Adult	Male	Tbilisi		Tbilisi	Georgia	2021-05-29	Malaise trap	41.7168	44.784	GPS	440	Urban area		CaBOL team
	UMTP2	ISU	Psocoptera	Ectopsocidae	Ectopsocopsis cryptomeriae	(Enderlein, 1907)		Seropian A.	1	96% pure ethanol	Freezer	Adult	Male	Tbilisi		Tbilisi	Georgia	2021-05-29	Malaise trap	41.7168	44.784	GPS	440	Urban area		CaBOL team
	UMTP2	ISU	Psocoptera	Ectopsocidae	Ectopsocopsis cryptomeriae	(Enderlein, 1907)		Seropian A.	1	96% pure ethanol	Freezer	Adult	Male	Tbilisi		Tbilisi	Georgia	2021-05-29	Malaise trap	41.7168	44.784	GPS	440	Urban area		CaBOL team
	UMTP2	ISU	Psocoptera	Ectopsocidae	Ectopsocopsis cryptomeriae	(Enderlein, 1907)		Seropian A.	1	96% pure ethanol	Freezer	Adult	Male	Tbilisi		Tbilisi	Georgia	2021-05-29	Malaise trap	41.7168	44.784	GPS	440	Urban area		CaBOL team
	UMTP2	ISU	Psocoptera	Ectopsocidae	Ectopsocopsis cryptomeriae	(Enderlein, 1907)		Seropian A.	1	96% pure ethanol	Freezer	Adult	Male	Tbilisi		Tbilisi	Georgia	2021-05-29	Malaise trap	41.7168	44.784	GPS	440	Urban area		CaBOL team
	UMTP2	ISU	Psocoptera	Ectopsocidae	Ectopsocopsis cryptomeriae	(Enderlein, 1907)		Seropian A.	1	96% pure ethanol	Freezer	Adult	Male	Tbilisi		Tbilisi	Georgia	2021-05-29	Malaise trap	41.7168	44.784	GPS	440	Urban area		CaBOL team
	UMTP2	ISU	Psocoptera	Ectopsocidae	Ectopsocopsis cryptomeriae	(Enderlein, 1907)		Seropian A.	1	96% pure ethanol	Freezer	Adult	Male	Tbilisi		Tbilisi	Georgia	2021-05-29	Malaise trap	41.7168	44.784	GPS	440	Urban area		CaBOL team
	UMTP2	ISU	Psocoptera	Ectopsocidae	Ectopsocopsis cryptomeriae	(Enderlein, 1907)		Seropian A.	1	96% pure ethanol	Freezer	Adult	Male	Tbilisi		Tbilisi	Georgia	2021-05-29	Malaise trap	41.7168	44.784	GPS	440	Urban area		CaBOL team
	UMTP2	ISU	Psocoptera	Ectopsocidae	Ectopsocopsis cryptomeriae	(Enderlein, 1907)		Seropian A.	1	96% pure ethanol	Freezer	Adult	Male	Tbilisi		Tbilisi	Georgia	2021-06-05	Malaise trap	41.7168	44.784	GPS	440	Urban area		CaBOL team
	UMTP2	ISU	Psocoptera	Ectopsocidae	Ectopsocopsis cryptomeriae	(Enderlein, 1907)		Seropian A.	1	96% pure ethanol	Freezer	Adult	Male	Tbilisi		Tbilisi	Georgia	2021-06-05	Malaise trap	41.7168	44.784	GPS	440	Urban area		CaBOL team
	UMTP2	ISU	Psocoptera	Ectopsocidae	Ectopsocopsis cryptomeriae	(Enderlein, 1907)		Seropian A.	1	96% pure ethanol	Freezer	Adult	Male	Tbilisi		Tbilisi	Georgia	2021-06-05	Malaise trap	41.7168	44.784	GPS	440	Urban area		CaBOL team
	UMTP2	ISU	Psocoptera	Ectopsocidae	Ectopsocopsis cryptomeriae	(Enderlein, 1907)		Seropian A.	1	96% pure ethanol	Freezer	Adult	Male	Tbilisi		Tbilisi	Georgia	2021-06-05	Malaise trap	41.7168	44.784	GPS	440	Urban area		CaBOL team
	UMTP2	ISU	Psocoptera	Ectopsocidae	Ectopsocopsis cryptomeriae	(Enderlein, 1907)		Seropian A.	1	96% pure ethanol	Freezer	Adult	Male	Tbilisi		Tbilisi	Georgia	2021-06-05	Malaise trap	41.7168	44.784	GPS	440	Urban area		CaBOL team
	UMTP2	ISU	Psocoptera	Ectopsocidae	Ectopsocopsis cryptomeriae	(Enderlein, 1907)		Seropian A.	1	96% pure ethanol	Freezer	Adult	Male	Tbilisi		Tbilisi	Georgia	2021-06-05	Malaise trap	41.7168	44.784	GPS	440	Urban area		CaBOL team
	UMTP2	ISU	Psocoptera	Ectopsocidae	Ectopsocopsis cryptomeriae	(Enderlein, 1907)		Seropian A.	1	96% pure ethanol	Freezer	Adult	Male	Tbilisi		Tbilisi	Georgia	2021-06-05	Malaise trap	41.7168	44.784	GPS	440	Urban area		CaBOL team
	UMTP2	ISU	Psocoptera	Ectopsocidae	Ectopsocopsis cryptomeriae	(Enderlein, 1907)		Seropian A.	1	96% pure ethanol	Freezer	Adult	Male	Tbilisi		Tbilisi	Georgia	2021-06-19	Malaise trap	41.7168	44.784	GPS	440	Urban area		CaBOL team
	UMTP2	ISU	Psocoptera	Ectopsocidae	Ectopsocopsis cryptomeriae	(Enderlein, 1907)		Seropian A.	1	96% pure ethanol	Freezer	Adult	Male	Tbilisi		Tbilisi	Georgia	2021-06-19	Malaise trap	41.7168	44.784	GPS	440	Urban area		CaBOL team
	UMTP2	ISU	Psocoptera	Ectopsocidae	Ectopsocopsis cryptomeriae	(Enderlein, 1907)		Seropian A.	1	96% pure ethanol	Freezer	Adult	Male	Tbilisi		Tbilisi	Georgia	2021-06-19	Malaise trap	41.7168	44.784	GPS	440	Urban area		CaBOL team
	UMTP2	ISU	Psocoptera	Ectopsocidae	Ectopsocopsis cryptomeriae	(Enderlein, 1907)		Seropian A.	1	96% pure ethanol	Freezer	Adult	Male	Tbilisi		Tbilisi	Georgia	2021-06-19	Malaise trap	41.7168	44.784	GPS	440	Urban area		CaBOL team
	UMTP2	ISU	Psocoptera	Ectopsocidae	Ectopsocopsis cryptomeriae	(Enderlein, 1907)		Seropian A.	1	96% pure ethanol	Freezer	Adult	Male	Tbilisi		Tbilisi	Georgia	2021-06-19	Malaise trap	41.7168	44.784	GPS	440	Urban area		CaBOL team
	UMTP2	ISU	Psocoptera	Ectopsocidae	Ectopsocopsis cryptomeriae	(Enderlein, 1907)		Seropian A.	1	96% pure ethanol	Freezer	Adult	Male	Tbilisi		Tbilisi	Georgia	2021-06-19	Malaise trap	41.7168	44.784	GPS	440	Urban area		CaBOL team
	UMTP2	ISU	Psocoptera	Ectopsocidae	Ectopsocopsis cryptomeriae	(Enderlein, 1907)		Seropian A.	1	96% pure ethanol	Freezer	Adult	Male	Tbilisi		Tbilisi	Georgia	2021-06-19	Malaise trap	41.7168	44.784	GPS	440	Urban area		CaBOL team
	UMTP2	ISU	Psocoptera	Ectopsocidae	Ectopsocopsis cryptomeriae	(Enderlein, 1907)		Seropian A.	1	96% pure ethanol	Freezer	Adult	Male	Tbilisi		Tbilisi	Georgia	2021-06-19	Malaise trap	41.7168	44.784	GPS	440	Urban area		CaBOL team
	UMTP2	ISU	Psocoptera	Ectopsocidae	Ectopsocopsis cryptomeriae	(Enderlein, 1907)		Seropian A.	1	96% pure ethanol	Freezer	Adult	Male	Tbilisi		Tbilisi	Georgia	2021-06-19	Malaise trap	41.7168	44.784	GPS	440	Urban area		CaBOL team
	UMTP2	ISU	Psocoptera	Ectopsocidae	Ectopsocopsis cryptomeriae	(Enderlein, 1907)		Seropian A.	1	96% pure ethanol	Freezer	Adult	Male	Tbilisi		Tbilisi	Georgia	2021-06-19	Malaise trap	41.7168	44.784	GPS	440	Urban area		CaBOL team
	UMTP2	ISU	Psocoptera	Ectopsocidae	Ectopsocopsis cryptomeriae	(Enderlein, 1907)		Seropian A.	1	96% pure ethanol	Freezer	Adult	Male	Tbilisi		Tbilisi	Georgia	2021-06-19	Malaise trap	41.7168	44.784	GPS	440	Urban area		CaBOL team
	UMTP2	ISU	Psocoptera	Ectopsocidae	Ectopsocopsis cryptomeriae	(Enderlein, 1907)		Seropian A.	1	96% pure ethanol	Freezer	Adult	Male	Tbilisi		Tbilisi	Georgia	2021-06-19	Malaise trap	41.7168	44.784	GPS	440	Urban area		CaBOL team
	UMTP2	ISU	Psocoptera	Ectopsocidae	Ectopsocopsis cryptomeriae	(Enderlein, 1907)		Seropian A.	1	96% pure ethanol	Freezer	Adult	Male	Tbilisi		Tbilisi	Georgia	2021-06-19	Malaise trap	41.7168	44.784	GPS	440	Urban area		CaBOL team
	UMTP2	ISU	Psocoptera	Ectopsocidae	Ectopsocopsis cryptomeriae	(Enderlein, 1907)		Seropian A.	1	96% pure ethanol	Freezer	Adult	Male	Tbilisi		Tbilisi	Georgia	2021-06-19	Malaise trap	41.7168	44.784	GPS	440	Urban area		CaBOL team
	UMTP2	ISU	Psocoptera	Ectopsocidae	Ectopsocopsis cryptomeriae	(Enderlein, 1907)		Seropian A.	1	96% pure ethanol	Freezer	Adult	Male	Tbilisi		Tbilisi	Georgia	2021-06-19	Malaise trap	41.7168	44.784	GPS	440	Urban area		CaBOL team
	UMTP2	ISU	Psocoptera	Ectopsocidae	Ectopsocopsis cryptomeriae	(Enderlein, 1907)		Seropian A.	1	96% pure ethanol	Freezer	Adult	Male	Tbilisi		Tbilisi	Georgia	2021-06-19	Malaise trap	41.7168	44.784	GPS	440	Urban area		CaBOL team
	UMTP2	ISU	Psocoptera	Ectopsocidae	Ectopsocopsis cryptomeriae	(Enderlein, 1907)		Seropian A.	1	96% pure ethanol	Freezer	Adult	Male	Tbilisi		Tbilisi	Georgia	2021-06-19	Malaise trap	41.7168	44.784	GPS	440	Urban area		CaBOL team
	UMTP2	ISU	Psocoptera	Ectopsocidae	Ectopsocopsis cryptomeriae	(Enderlein, 1907)		Seropian A.	1	96% pure ethanol	Freezer	Adult	Male	Tbilisi		Tbilisi	Georgia	2021-06-19	Malaise trap	41.7168	44.784	GPS	440	Urban area		CaBOL team
	UMTP2	ISU	Psocoptera	Ectopsocidae	Ectopsocopsis cryptomeriae	(Enderlein, 1907)		Seropian A.	1	96% pure ethanol	Freezer	Adult	Male	Tbilisi		Tbilisi	Georgia	2021-07-10	Malaise trap	41.7168	44.784	GPS	440	Urban area		CaBOL team
	UMTP2	ISU	Psocoptera	Ectopsocidae	Ectopsocopsis cryptomeriae	(Enderlein, 1907)		Seropian A.	1	96% pure ethanol	Freezer	Adult	Male	Tbilisi		Tbilisi	Georgia	2021-07-24	Malaise trap	41.7168	44.784	GPS	440	Urban area		CaBOL team
	UMTP2	ISU	Psocoptera	Ectopsocidae	Ectopsocopsis cryptomeriae	(Enderlein, 1907)		Seropian A.	1	96% pure ethanol	Freezer	Adult	Male	Tbilisi		Tbilisi	Georgia	2021-07-26	Malaise trap	41.7168	44.784	GPS	440	Urban area		CaBOL team
	UMTP2	ISU	Psocoptera	Ectopsocidae	Ectopsocopsis cryptomeriae	(Enderlein, 1907)		Seropian A.	1	96% pure ethanol	Freezer	Adult	Male	Tbilisi		Tbilisi	Georgia	2021-07-26	Malaise trap	41.7168	44.784	GPS	440	Urban area		CaBOL team
	UMTP2	ISU	Psocoptera	Ectopsocidae	Ectopsocopsis cryptomeriae	(Enderlein, 1907)		Seropian A.	1	96% pure ethanol	Freezer	Adult	Male	Tbilisi		Tbilisi	Georgia	2021-07-26	Malaise trap	41.7168	44.784	GPS	440	Urban area		CaBOL team
	UMTP2	ISU	Psocoptera	Ectopsocidae	Ectopsocopsis cryptomeriae	(Enderlein, 1907)		Seropian A.	1	96% pure ethanol	Freezer	Adult	Male	Tbilisi		Tbilisi	Georgia	2021-07-26	Malaise trap	41.7168	44.784	GPS	440	Urban area		CaBOL team
	UMTP2	ISU	Psocoptera	Ectopsocidae	Ectopsocopsis cryptomeriae	(Enderlein, 1907)		Seropian A.	1	96% pure ethanol	Freezer	Adult	Male	Tbilisi		Tbilisi	Georgia	2021-07-26	Malaise trap	41.7168	44.784	GPS	440	Urban area		CaBOL team
	UMTP2	ISU	Psocoptera	Ectopsocidae	Ectopsocopsis cryptomeriae	(Enderlein, 1907)		Seropian A.	1	96% pure ethanol	Freezer	Adult	Male	Tbilisi		Tbilisi	Georgia	2021-07-26	Malaise trap	41.7168	44.784	GPS	440	Urban area		CaBOL team
	UMTP2	ISU	Psocoptera	Ectopsocidae	Ectopsocopsis cryptomeriae	(Enderlein, 1907)		Seropian A.	1	96% pure ethanol	Freezer	Adult	Male	Tbilisi		Tbilisi	Georgia	2021-07-26	Malaise trap	41.7168	44.784	GPS	440	Urban area		CaBOL team
	UMTP2	ISU	Psocoptera	Ectopsocidae	Ectopsocopsis cryptomeriae	(Enderlein, 1907)		Seropian A.	1	96% pure ethanol	Freezer	Adult	Male	Tbilisi		Tbilisi	Georgia	2021-10-02	Malaise trap	41.7168	44.784	GPS	440	Urban area		CaBOL team
	UMTP2	ISU	Psocoptera	Ectopsocidae	Ectopsocopsis cryptomeriae	(Enderlein, 1907)		Seropian A.	1	96% pure ethanol	Freezer	Adult	Male	Tbilisi		Tbilisi	Georgia	2021-10-02	Malaise trap	41.7168	44.784	GPS	440	Urban area		CaBOL team
	UMTP2	ISU	Psocoptera	Ectopsocidae	Ectopsocopsis cryptomeriae	(Enderlein, 1907)		Seropian A.	1	96% pure ethanol	Freezer	Adult	Male	Tbilisi		Tbilisi	Georgia	2021-11-09	Malaise trap	41.7168	44.784	GPS	440	Urban area		CaBOL team
	UMTP2	ISU	Psocoptera	Ectopsocidae	Ectopsocopsis cryptomeriae	(Enderlein, 1907)		Seropian A.	1	96% pure ethanol	Freezer	Adult	Male	Tbilisi		Tbilisi	Georgia	2022-04-01	Malaise trap	41.7168	44.784	GPS	440	Urban area		CaBOL team
	UMTP2	ISU	Psocoptera	Ectopsocidae	Ectopsocopsis cryptomeriae	(Enderlein, 1907)		Seropian A.	1	96% pure ethanol	Freezer	Adult	Male	Tbilisi		Tbilisi	Georgia	2022-04-01	Malaise trap	41.7168	44.784	GPS	440	Urban area		CaBOL team
	UMTP2	ISU	Psocoptera	Ectopsocidae	Ectopsocopsis cryptomeriae	(Enderlein, 1907)		Seropian A.	1	96% pure ethanol	Freezer	Adult	Male	Tbilisi		Tbilisi	Georgia	2022-04-09	Malaise trap	41.7168	44.784	GPS	440	Urban area		CaBOL team
	D5P1	ISU	Psocoptera	Ectopsocidae	Ectopsocus briggsi	McLachlan, 1899		Seropian A.	1	96% pure ethanol	Freezer	Adult	Male	Churia	Khobi	Samegrelo-Zemo Svaneti	Georgia	2022-08-02	Beating	42.338	41.6113	GPS	0	Forest	at swampy area	GGBC (CaBOL) team
	D5P1	ISU	Psocoptera	Ectopsocidae	Ectopsocus briggsi	McLachlan, 1899		Seropian A.	1	96% pure ethanol	Freezer	Adult	Male	Churia	Khobi	Samegrelo-Zemo Svaneti	Georgia	2022-08-02	Beating	42.338	41.6113	GPS	0	Forest	at swampy area	GGBC (CaBOL) team
	D5P1	ISU	Psocoptera	Ectopsocidae	Ectopsocus briggsi	McLachlan, 1899		Seropian A.	1	96% pure ethanol	Freezer	Adult	Female	Churia	Khobi	Samegrelo-Zemo Svaneti	Georgia	2022-08-02	Beating	42.338	41.6113	GPS	0	Forest	at swampy area	GGBC (CaBOL) team
		ISU	Psocoptera	Ectopsocidae	Ectopsocus briggsi	McLachlan, 1899		Seropian A.	1	96% pure ethanol	Freezer	Adult	Female	Lagodekhi National Park	Great Caucasus	Kakheti	Georgia	2022-07-18	Sweep net	41.8595	46.2896	GPS	725	Deciduous forest	on the road to Rocho Waterfall	GGBC (CaBOL) team
		ISU	Psocoptera	Ectopsocidae	Ectopsocus briggsi	McLachlan, 1899		Seropian A.	1	96% pure ethanol	Freezer	Adult	Female	Lagodekhi National Park	Great Caucasus	Kakheti	Georgia	2022-07-18	Sweep net	41.8595	46.2896	GPS	725	Deciduous forest	on the road to Rocho Waterfall	GGBC (CaBOL) team
		ISU	Psocoptera	Ectopsocidae	Ectopsocus briggsi	McLachlan, 1899		Seropian A.	1	96% pure ethanol	Freezer	Adult	Male	Lagodekhi National Park	Great Caucasus	Kakheti	Georgia	2022-07-18	Sweep net	41.8595	46.2896	GPS	725	Deciduous forest	on the road to Rocho Waterfall	GGBC (CaBOL) team
		ISU	Psocoptera	Ectopsocidae	Ectopsocus briggsi	McLachlan, 1899		Seropian A.	1	96% pure ethanol	Freezer	Adult	Male	Lagodekhi National Park	Great Caucasus	Kakheti	Georgia	2022-07-18	Sweep net	41.8595	46.2896	GPS	725	Deciduous forest	on the road to Rocho Waterfall	GGBC (CaBOL) team
		ISU	Psocoptera	Ectopsocidae	Ectopsocus briggsi	McLachlan, 1899		Seropian A.	1	96% pure ethanol	Freezer	Adult	Male	Lagodekhi National Park	Great Caucasus	Kakheti	Georgia	2022-07-18	Sweep net	41.8595	46.2896	GPS	725	Deciduous forest	on the road to Rocho Waterfall	GGBC (CaBOL) team
		ISU	Psocoptera	Ectopsocidae	Ectopsocus briggsi	McLachlan, 1899		Seropian A.	1	96% pure ethanol	Freezer	Adult	Male	Lagodekhi National Park	Great Caucasus	Kakheti	Georgia	2022-07-18	Sweep net	41.8595	46.2896	GPS	725	Deciduous forest	on the road to Rocho Waterfall	GGBC (CaBOL) team
		ISU	Psocoptera	Ectopsocidae	Ectopsocus briggsi	McLachlan, 1899		Seropian A.	1	96% pure ethanol	Freezer	Adult	Female	Kintrishi National Park	Lesser Causasus	Adjara	Georgia	2018-06-01	Malaise trap 8	41.7378	41.9786	GPS	403	Deciduous forest	River bank	GGBC (CaBOL) team
		ISU	Psocoptera	Ectopsocidae	Ectopsocus briggsi	McLachlan, 1899		Seropian A.	1	96% pure ethanol	Freezer	Adult	Female	Kintrishi National Park	Lesser Causasus	Adjara	Georgia	2018-06-15	Malaise trap 8	41.7378	41.9786	GPS	403	Deciduous forest	River bank	GGBC (CaBOL) team
		ISU	Psocoptera	Ectopsocidae	Ectopsocus briggsi	McLachlan, 1899		Seropian A.	1	96% pure ethanol	Freezer	Adult	Female	Kintrishi National Park	Lesser Causasus	Adjara	Georgia	2018-06-15	Malaise trap 8	41.7378	41.9786	GPS	403	Deciduous forest	River bank	GGBC (CaBOL) team
		ISU	Psocoptera	Ectopsocidae	Ectopsocus briggsi	McLachlan, 1899		Seropian A.	1	96% pure ethanol	Freezer	Adult	Female	Kintrishi National Park	Lesser Causasus	Adjara	Georgia	2018-06-29	Malaise trap 16	41.7625	42.1157	GPS	2465	Subalpine meadow		GGBC (CaBOL) team
		ISU	Psocoptera	Ectopsocidae	Ectopsocus briggsi	McLachlan, 1899		Seropian A.	1	96% pure ethanol	Freezer	Adult	Female	Kintrishi National Park	Lesser Causasus	Adjara	Georgia	2018-06-29	Malaise trap 8	41.7378	41.9786	GPS	403	Deciduous forest	River bank	GGBC (CaBOL) team
		ISU	Psocoptera	Ectopsocidae	Ectopsocus briggsi	McLachlan, 1899		Seropian A.	1	96% pure ethanol	Freezer	Adult	Female	Kintrishi National Park	Lesser Causasus	Adjara	Georgia	2018-06-29	Malaise trap 8	41.7378	41.9786	GPS	403	Deciduous forest	River bank	GGBC (CaBOL) team
		ISU	Psocoptera	Ectopsocidae	Ectopsocus briggsi	McLachlan, 1899		Seropian A.	1	96% pure ethanol	Freezer	Adult	Female	Kintrishi National Park	Lesser Causasus	Adjara	Georgia	2018-06-29	Malaise trap 8	41.7378	41.9786	GPS	403	Deciduous forest	River bank	GGBC (CaBOL) team
		ISU	Psocoptera	Ectopsocidae	Ectopsocus briggsi	McLachlan, 1899		Seropian A.	1	96% pure ethanol	Freezer	Adult	Female	Kintrishi National Park	Lesser Causasus	Adjara	Georgia	2018-06-29	Malaise trap 8	41.7378	41.9786	GPS	403	Deciduous forest	River bank	GGBC (CaBOL) team
		ISU	Psocoptera	Ectopsocidae	Ectopsocus briggsi	McLachlan, 1899		Seropian A.	1	96% pure ethanol	Freezer	Adult	Female	Kintrishi National Park	Lesser Causasus	Adjara	Georgia	2018-07-13	Malaise trap	41.7621	41.9785	GPS	318	Deciduous forest	River bank	GGBC (CaBOL) team
		ISU	Psocoptera	Ectopsocidae	Ectopsocus briggsi	McLachlan, 1899		Seropian A.	1	96% pure ethanol	Freezer	Adult	Female	Kintrishi National Park	Lesser Causasus	Adjara	Georgia	2018-07-13	Malaise trap 18	41.7616	42.1158	GPS	2450	Subalpine meadow		GGBC (CaBOL) team
		ISU	Psocoptera	Ectopsocidae	Ectopsocus briggsi	McLachlan, 1899		Seropian A.	1	96% pure ethanol	Freezer	Adult	Female	Kintrishi National Park	Lesser Causasus	Adjara	Georgia	2018-07-13	Malaise trap 18	41.7616	42.1158	GPS	2450	Subalpine meadow		GGBC (CaBOL) team
		ISU	Psocoptera	Ectopsocidae	Ectopsocus briggsi	McLachlan, 1899		Seropian A.	1	96% pure ethanol	Freezer	Adult	Female	Kintrishi National Park	Lesser Causasus	Adjara	Georgia	2018-07-13	Malaise trap 18	41.7616	42.1158	GPS	2450	Subalpine meadow		GGBC (CaBOL) team
		ISU	Psocoptera	Ectopsocidae	Ectopsocus briggsi	McLachlan, 1899		Seropian A.	1	96% pure ethanol	Freezer	Adult	Female	Kintrishi National Park	Lesser Causasus	Adjara	Georgia	2018-07-13	Malaise trap 18	41.7616	42.1158	GPS	2450	Subalpine meadow		GGBC (CaBOL) team
		ISU	Psocoptera	Ectopsocidae	Ectopsocus briggsi	McLachlan, 1899		Seropian A.	1	96% pure ethanol	Freezer	Adult	Female	Kintrishi National Park	Lesser Causasus	Adjara	Georgia	2018-07-13	Malaise trap 18	41.7616	42.1158	GPS	2450	Subalpine meadow		GGBC (CaBOL) team
		ISU	Psocoptera	Ectopsocidae	Ectopsocus briggsi	McLachlan, 1899		Seropian A.	1	96% pure ethanol	Freezer	Adult	Female	Kintrishi National Park	Lesser Causasus	Adjara	Georgia	2018-07-13	Malaise trap 18	41.7616	42.1158	GPS	2450	Subalpine meadow		GGBC (CaBOL) team
		ISU	Psocoptera	Ectopsocidae	Ectopsocus briggsi	McLachlan, 1899		Seropian A.	1	96% pure ethanol	Freezer	Adult	Female	Kintrishi National Park	Lesser Causasus	Adjara	Georgia	2018-07-13	Malaise trap 18	41.7616	42.1158	GPS	2450	Subalpine meadow		GGBC (CaBOL) team
		ISU	Psocoptera	Ectopsocidae	Ectopsocus briggsi	McLachlan, 1899		Seropian A.	1	96% pure ethanol	Freezer	Adult	Female	Kintrishi National Park	Lesser Causasus	Adjara	Georgia	2018-07-13	Malaise trap 18	41.7616	42.1158	GPS	2450	Subalpine meadow		GGBC (CaBOL) team
		ISU	Psocoptera	Ectopsocidae	Ectopsocus briggsi	McLachlan, 1899		Seropian A.	1	96% pure ethanol	Freezer	Adult	Female	Kintrishi National Park	Lesser Causasus	Adjara	Georgia	2018-07-13	Malaise trap 18	41.7616	42.1158	GPS	2450	Subalpine meadow		GGBC (CaBOL) team
		ISU	Psocoptera	Ectopsocidae	Ectopsocus briggsi	McLachlan, 1899		Seropian A.	1	96% pure ethanol	Freezer	Adult	Female	Kintrishi National Park	Lesser Causasus	Adjara	Georgia	2018-07-13	Malaise trap 18	41.7616	42.1158	GPS	2450	Subalpine meadow		GGBC (CaBOL) team
		ISU	Psocoptera	Ectopsocidae	Ectopsocus briggsi	McLachlan, 1899		Seropian A.	1	96% pure ethanol	Freezer	Adult	Female	Kintrishi National Park	Lesser Causasus	Adjara	Georgia	2018-07-13	Malaise trap 18	41.7616	42.1158	GPS	2450	Subalpine meadow		GGBC (CaBOL) team
		ISU	Psocoptera	Ectopsocidae	Ectopsocus briggsi	McLachlan, 1899		Seropian A.	1	96% pure ethanol	Freezer	Adult	Female	Kintrishi National Park	Lesser Causasus	Adjara	Georgia	2018-07-13	Malaise trap 18	41.7616	42.1158	GPS	2450	Subalpine meadow		GGBC (CaBOL) team
		ISU	Psocoptera	Ectopsocidae	Ectopsocus briggsi	McLachlan, 1899		Seropian A.	1	96% pure ethanol	Freezer	Adult	Female	Kintrishi National Park	Lesser Causasus	Adjara	Georgia	2018-07-13	Malaise trap 16	41.7625	42.1157	GPS	2465	Subalpine meadow		GGBC (CaBOL) team
		ISU	Psocoptera	Ectopsocidae	Ectopsocus briggsi	McLachlan, 1899		Seropian A.	1	96% pure ethanol	Freezer	Adult	Female	Kintrishi National Park	Lesser Causasus	Adjara	Georgia	2018-07-13	Malaise trap 8	41.7378	41.9786	GPS	403	Deciduous forest	River bank	GGBC (CaBOL) team
		ISU	Psocoptera	Ectopsocidae	Ectopsocus briggsi	McLachlan, 1899		Seropian A.	1	96% pure ethanol	Freezer	Adult	Female	Kintrishi National Park	Lesser Causasus	Adjara	Georgia	2018-07-13	Malaise trap 8	41.7378	41.9786	GPS	403	Deciduous forest	River bank	GGBC (CaBOL) team
		ISU	Psocoptera	Ectopsocidae	Ectopsocus briggsi	McLachlan, 1899		Seropian A.	1	96% pure ethanol	Freezer	Adult	Female	Kintrishi National Park	Lesser Causasus	Adjara	Georgia	2018-07-13	Malaise trap 8	41.7378	41.9786	GPS	403	Deciduous forest	River bank	GGBC (CaBOL) team
		ISU	Psocoptera	Ectopsocidae	Ectopsocus briggsi	McLachlan, 1899		Seropian A.	1	96% pure ethanol	Freezer	Adult	Female	Kintrishi National Park	Lesser Causasus	Adjara	Georgia	2018-07-13	Malaise trap 8	41.7378	41.9786	GPS	403	Deciduous forest	River bank	GGBC (CaBOL) team
		ISU	Psocoptera	Ectopsocidae	Ectopsocus briggsi	McLachlan, 1899		Seropian A.	1	96% pure ethanol	Freezer	Adult	Female	Kintrishi National Park	Lesser Causasus	Adjara	Georgia	2018-07-13	Malaise trap 8	41.7378	41.9786	GPS	403	Deciduous forest	River bank	GGBC (CaBOL) team
		ISU	Psocoptera	Ectopsocidae	Ectopsocus briggsi	McLachlan, 1899		Seropian A.	1	96% pure ethanol	Freezer	Adult	Female	Kintrishi National Park	Lesser Causasus	Adjara	Georgia	2018-07-13	Malaise trap 8	41.7378	41.9786	GPS	403	Deciduous forest	River bank	GGBC (CaBOL) team
		ISU	Psocoptera	Ectopsocidae	Ectopsocus briggsi	McLachlan, 1899		Seropian A.	1	96% pure ethanol	Freezer	Adult	Female	Kintrishi National Park	Lesser Causasus	Adjara	Georgia	2018-07-13	Malaise trap 8	41.7378	41.9786	GPS	403	Deciduous forest	River bank	GGBC (CaBOL) team
		ISU	Psocoptera	Ectopsocidae	Ectopsocus briggsi	McLachlan, 1899		Seropian A.	1	96% pure ethanol	Freezer	Adult	Female	Kintrishi National Park	Lesser Causasus	Adjara	Georgia	2018-07-13	Malaise trap 8	41.7378	41.9786	GPS	403	Deciduous forest	River bank	GGBC (CaBOL) team
		ISU	Psocoptera	Ectopsocidae	Ectopsocus briggsi	McLachlan, 1899		Seropian A.	1	96% pure ethanol	Freezer	Adult	Female	Kintrishi National Park	Lesser Causasus	Adjara	Georgia	2018-07-27	Malaise trap	41.7621	41.9785	GPS	318	Deciduous forest	River bank	GGBC (CaBOL) team
		ISU	Psocoptera	Ectopsocidae	Ectopsocus briggsi	McLachlan, 1899		Seropian A.	1	96% pure ethanol	Freezer	Adult	Female	Kintrishi National Park	Lesser Causasus	Adjara	Georgia	2018-07-27	Malaise trap	41.7621	41.9785	GPS	318	Deciduous forest	River bank	GGBC (CaBOL) team
		ISU	Psocoptera	Ectopsocidae	Ectopsocus briggsi	McLachlan, 1899		Seropian A.	1	96% pure ethanol	Freezer	Adult	Female	Kintrishi National Park	Lesser Causasus	Adjara	Georgia	2018-07-27	Malaise trap	41.7621	41.9785	GPS	318	Deciduous forest	River bank	GGBC (CaBOL) team
		ISU	Psocoptera	Ectopsocidae	Ectopsocus briggsi	McLachlan, 1899		Seropian A.	1	96% pure ethanol	Freezer	Adult	Female	Kintrishi National Park	Lesser Causasus	Adjara	Georgia	2018-07-27	Malaise trap	41.7621	41.9785	GPS	318	Deciduous forest	River bank	GGBC (CaBOL) team
		ISU	Psocoptera	Ectopsocidae	Ectopsocus briggsi	McLachlan, 1899		Seropian A.	1	96% pure ethanol	Freezer	Adult	Female	Kintrishi National Park	Lesser Causasus	Adjara	Georgia	2018-07-27	Malaise trap	41.7621	41.9785	GPS	318	Deciduous forest	River bank	GGBC (CaBOL) team
		ISU	Psocoptera	Ectopsocidae	Ectopsocus briggsi	McLachlan, 1899		Seropian A.	1	96% pure ethanol	Freezer	Adult	Female	Kintrishi National Park	Lesser Causasus	Adjara	Georgia	2018-07-27	Malaise trap	41.7621	41.9785	GPS	318	Deciduous forest	River bank	GGBC (CaBOL) team
		ISU	Psocoptera	Ectopsocidae	Ectopsocus briggsi	McLachlan, 1899		Seropian A.	1	96% pure ethanol	Freezer	Adult	Female	Kintrishi National Park	Lesser Causasus	Adjara	Georgia	2018-07-27	Malaise trap	41.7621	41.9785	GPS	318	Deciduous forest	River bank	GGBC (CaBOL) team
		ISU	Psocoptera	Ectopsocidae	Ectopsocus briggsi	McLachlan, 1899		Seropian A.	1	96% pure ethanol	Freezer	Adult	Female	Kintrishi National Park	Lesser Causasus	Adjara	Georgia	2018-07-27	Malaise trap	41.7621	41.9785	GPS	318	Deciduous forest	River bank	GGBC (CaBOL) team
		ISU	Psocoptera	Ectopsocidae	Ectopsocus briggsi	McLachlan, 1899		Seropian A.	1	96% pure ethanol	Freezer	Adult	Female	Kintrishi National Park	Lesser Causasus	Adjara	Georgia	2018-07-27	Malaise trap	41.7621	41.9785	GPS	318	Deciduous forest	River bank	GGBC (CaBOL) team
		ISU	Psocoptera	Ectopsocidae	Ectopsocus briggsi	McLachlan, 1899		Seropian A.	1	96% pure ethanol	Freezer	Adult	Female	Kintrishi National Park	Lesser Causasus	Adjara	Georgia	2018-07-27	Malaise trap	41.7621	41.9785	GPS	318	Deciduous forest	River bank	GGBC (CaBOL) team
		ISU	Psocoptera	Ectopsocidae	Ectopsocus briggsi	McLachlan, 1899		Seropian A.	1	96% pure ethanol	Freezer	Adult	Female	Kintrishi National Park	Lesser Causasus	Adjara	Georgia	2018-07-27	Malaise trap	41.7621	41.9785	GPS	318	Deciduous forest	River bank	GGBC (CaBOL) team
		ISU	Psocoptera	Ectopsocidae	Ectopsocus briggsi	McLachlan, 1899		Seropian A.	1	96% pure ethanol	Freezer	Adult	Female	Kintrishi National Park	Lesser Causasus	Adjara	Georgia	2018-07-27	Malaise trap 16	41.7625	42.1157	GPS	2465	Subalpine meadow		GGBC (CaBOL) team
		ISU	Psocoptera	Ectopsocidae	Ectopsocus briggsi	McLachlan, 1899		Seropian A.	1	96% pure ethanol	Freezer	Adult	Female	Kintrishi National Park	Lesser Causasus	Adjara	Georgia	2018-07-27	Malaise trap 16	41.7625	42.1157	GPS	2465	Subalpine meadow		GGBC (CaBOL) team
		ISU	Psocoptera	Ectopsocidae	Ectopsocus briggsi	McLachlan, 1899		Seropian A.	1	96% pure ethanol	Freezer	Adult	Female	Kintrishi National Park	Lesser Causasus	Adjara	Georgia	2018-07-27	Malaise trap 16	41.7625	42.1157	GPS	2465	Subalpine meadow		GGBC (CaBOL) team
		ISU	Psocoptera	Ectopsocidae	Ectopsocus briggsi	McLachlan, 1899		Seropian A.	1	96% pure ethanol	Freezer	Adult	Female	Kintrishi National Park	Lesser Causasus	Adjara	Georgia	2018-07-27	Malaise trap 8	41.7378	41.9786	GPS	403	Deciduous forest	River bank	GGBC (CaBOL) team
		ISU	Psocoptera	Ectopsocidae	Ectopsocus briggsi	McLachlan, 1899		Seropian A.	1	96% pure ethanol	Freezer	Adult	Female	Kintrishi National Park	Lesser Causasus	Adjara	Georgia	2018-07-27	Malaise trap 8	41.7378	41.9786	GPS	403	Deciduous forest	River bank	GGBC (CaBOL) team
		ISU	Psocoptera	Ectopsocidae	Ectopsocus briggsi	McLachlan, 1899		Seropian A.	1	96% pure ethanol	Freezer	Adult	Female	Kintrishi National Park	Lesser Causasus	Adjara	Georgia	2018-07-27	Malaise trap 8	41.7378	41.9786	GPS	403	Deciduous forest	River bank	GGBC (CaBOL) team
		ISU	Psocoptera	Ectopsocidae	Ectopsocus briggsi	McLachlan, 1899		Seropian A.	1	96% pure ethanol	Freezer	Adult	Female	Kintrishi National Park	Lesser Causasus	Adjara	Georgia	2018-07-27	Malaise trap 8	41.7378	41.9786	GPS	403	Deciduous forest	River bank	GGBC (CaBOL) team
		ISU	Psocoptera	Ectopsocidae	Ectopsocus briggsi	McLachlan, 1899		Seropian A.	1	96% pure ethanol	Freezer	Adult	Female	Kintrishi National Park	Lesser Causasus	Adjara	Georgia	2018-07-27	Malaise trap 8	41.7378	41.9786	GPS	403	Deciduous forest	River bank	GGBC (CaBOL) team
		ISU	Psocoptera	Ectopsocidae	Ectopsocus briggsi	McLachlan, 1899		Seropian A.	1	96% pure ethanol	Freezer	Adult	Female	Kintrishi National Park	Lesser Causasus	Adjara	Georgia	2018-07-27	Malaise trap 8	41.7378	41.9786	GPS	403	Deciduous forest	River bank	GGBC (CaBOL) team
		ISU	Psocoptera	Ectopsocidae	Ectopsocus briggsi	McLachlan, 1899		Seropian A.	1	96% pure ethanol	Freezer	Adult	Female	Kintrishi National Park	Lesser Causasus	Adjara	Georgia	2018-07-27	Malaise trap 8	41.7378	41.9786	GPS	403	Deciduous forest	River bank	GGBC (CaBOL) team
		ISU	Psocoptera	Ectopsocidae	Ectopsocus briggsi	McLachlan, 1899		Seropian A.	1	96% pure ethanol	Freezer	Adult	Female	Kintrishi National Park	Lesser Causasus	Adjara	Georgia	2018-07-27	Malaise trap 8	41.7378	41.9786	GPS	403	Deciduous forest	River bank	GGBC (CaBOL) team
		ISU	Psocoptera	Ectopsocidae	Ectopsocus briggsi	McLachlan, 1899		Seropian A.	1	96% pure ethanol	Freezer	Adult	Female	Kintrishi National Park	Lesser Causasus	Adjara	Georgia	2018-08-10	Malaise trap 8	41.7378	41.9786	GPS	403	Deciduous forest	River bank	GGBC (CaBOL) team
		ISU	Psocoptera	Ectopsocidae	Ectopsocus briggsi	McLachlan, 1899		Seropian A.	1	96% pure ethanol	Freezer	Adult	Female	Kintrishi National Park	Lesser Causasus	Adjara	Georgia	2018-08-10	Malaise trap 8	41.7378	41.9786	GPS	403	Deciduous forest	River bank	GGBC (CaBOL) team
		ISU	Psocoptera	Ectopsocidae	Ectopsocus briggsi	McLachlan, 1899		Seropian A.	1	96% pure ethanol	Freezer	Adult	Female	Kintrishi National Park	Lesser Causasus	Adjara	Georgia	2018-08-10	Malaise trap 8	41.7378	41.9786	GPS	403	Deciduous forest	River bank	GGBC (CaBOL) team
		ISU	Psocoptera	Ectopsocidae	Ectopsocus briggsi	McLachlan, 1899		Seropian A.	1	96% pure ethanol	Freezer	Adult	Female	Kintrishi National Park	Lesser Causasus	Adjara	Georgia	2018-08-10	Malaise trap 8	41.7378	41.9786	GPS	403	Deciduous forest	River bank	GGBC (CaBOL) team
		ISU	Psocoptera	Ectopsocidae	Ectopsocus briggsi	McLachlan, 1899		Seropian A.	1	96% pure ethanol	Freezer	Adult	Female	Kintrishi National Park	Lesser Causasus	Adjara	Georgia	2018-08-24	Malaise trap 12	41.7482	42.094	GPS	1634	End of the wood		GGBC (CaBOL) team
		ISU	Psocoptera	Ectopsocidae	Ectopsocus briggsi	McLachlan, 1899		Seropian A.	1	96% pure ethanol	Freezer	Adult	Female	Kintrishi National Park	Lesser Causasus	Adjara	Georgia	2018-08-24	Malaise trap 16	41.7625	42.1157	GPS	2465	Subalpine meadow		GGBC (CaBOL) team
		ISU	Psocoptera	Ectopsocidae	Ectopsocus briggsi	McLachlan, 1899		Seropian A.	1	96% pure ethanol	Freezer	Adult	Female	Kintrishi National Park	Lesser Causasus	Adjara	Georgia	2018-08-24	Malaise trap 16	41.7625	42.1157	GPS	2465	Subalpine meadow		GGBC (CaBOL) team
		ISU	Psocoptera	Ectopsocidae	Ectopsocus briggsi	McLachlan, 1899		Seropian A.	1	96% pure ethanol	Freezer	Adult	Female	Kintrishi National Park	Lesser Causasus	Adjara	Georgia	2018-09-07	Malaise trap 16	41.7625	42.1157	GPS	2465	Subalpine meadow		GGBC (CaBOL) team
		ISU	Psocoptera	Ectopsocidae	Ectopsocus briggsi	McLachlan, 1899		Seropian A.	1	96% pure ethanol	Freezer	Adult	Female	Kintrishi National Park	Lesser Causasus	Adjara	Georgia	2018-09-21	Malaise trap 18	41.7616	42.1158	GPS	2450	Subalpine meadow		GGBC (CaBOL) team
		ISU	Psocoptera	Ectopsocidae	Ectopsocus briggsi	McLachlan, 1899		Seropian A.	1	96% pure ethanol	Freezer	Adult	Female	Kintrishi National Park	Lesser Causasus	Adjara	Georgia	2018-11-03	Malaise trap	41.7621	41.9785	GPS	318	Deciduous forest	River bank	GGBC (CaBOL) team
		ISU	Psocoptera	Ectopsocidae	Ectopsocus briggsi	McLachlan, 1899		Seropian A.	1	96% pure ethanol	Freezer	Adult	Female	Kintrishi National Park	Lesser Causasus	Adjara	Georgia	2018-11-03	Malaise trap	41.7621	41.9785	GPS	318	Deciduous forest	River bank	GGBC (CaBOL) team
		ISU	Psocoptera	Ectopsocidae	Ectopsocus briggsi	McLachlan, 1899		Seropian A.	1	96% pure ethanol	Freezer	Adult	Female	Kintrishi National Park	Lesser Causasus	Adjara	Georgia	2018-11-03	Malaise trap	41.7621	41.9785	GPS	318	Deciduous forest	River bank	GGBC (CaBOL) team
		ISU	Psocoptera	Ectopsocidae	Ectopsocus briggsi	McLachlan, 1899		Seropian A.	1	96% pure ethanol	Freezer	Adult	Female	Kintrishi National Park	Lesser Causasus	Adjara	Georgia	2018-11-03	Malaise trap	41.7621	41.9785	GPS	318	Deciduous forest	River bank	GGBC (CaBOL) team
		ISU	Psocoptera	Ectopsocidae	Ectopsocus briggsi	McLachlan, 1899		Seropian A.	1	96% pure ethanol	Freezer	Adult	Female	Kintrishi National Park	Lesser Causasus	Adjara	Georgia	2018-11-03	Malaise trap	41.7621	41.9785	GPS	318	Deciduous forest	River bank	GGBC (CaBOL) team
		ISU	Psocoptera	Ectopsocidae	Ectopsocus briggsi	McLachlan, 1899		Seropian A.	1	96% pure ethanol	Freezer	Adult	Female	Kintrishi National Park	Lesser Causasus	Adjara	Georgia	2018-11-03	Malaise trap	41.7621	41.9785	GPS	318	Deciduous forest	River bank	GGBC (CaBOL) team
		ISU	Psocoptera	Ectopsocidae	Ectopsocus briggsi	McLachlan, 1899		Seropian A.	1	96% pure ethanol	Freezer	Adult	Female	Kintrishi National Park	Lesser Causasus	Adjara	Georgia	2018-11-03	Malaise trap	41.7621	41.9785	GPS	318	Deciduous forest	River bank	GGBC (CaBOL) team
		ISU	Psocoptera	Ectopsocidae	Ectopsocus briggsi	McLachlan, 1899		Seropian A.	1	96% pure ethanol	Freezer	Adult	Female	Kintrishi National Park	Lesser Causasus	Adjara	Georgia	2018-11-03	Malaise trap	41.7621	41.9785	GPS	318	Deciduous forest	River bank	GGBC (CaBOL) team
		ISU	Psocoptera	Ectopsocidae	Ectopsocus briggsi	McLachlan, 1899		Seropian A.	1	96% pure ethanol	Freezer	Adult	Female	Kintrishi National Park	Lesser Causasus	Adjara	Georgia	2018-11-03	Malaise trap	41.7621	41.9785	GPS	318	Deciduous forest	River bank	GGBC (CaBOL) team
		ISU	Psocoptera	Ectopsocidae	Ectopsocus briggsi	McLachlan, 1899		Seropian A.	1	96% pure ethanol	Freezer	Adult	Female	Kintrishi National Park	Lesser Causasus	Adjara	Georgia	2018-11-03	Malaise trap	41.7621	41.9785	GPS	318	Deciduous forest	River bank	GGBC (CaBOL) team
		ISU	Psocoptera	Ectopsocidae	Ectopsocus briggsi	McLachlan, 1899		Seropian A.	1	96% pure ethanol	Freezer	Adult	Female	Kintrishi National Park	Lesser Causasus	Adjara	Georgia	2018-11-03	Malaise trap	41.7621	41.9785	GPS	318	Deciduous forest	River bank	GGBC (CaBOL) team
		ISU	Psocoptera	Ectopsocidae	Ectopsocus briggsi	McLachlan, 1899		Seropian A.	1	96% pure ethanol	Freezer	Adult	Female	Kintrishi National Park	Lesser Causasus	Adjara	Georgia	2018-11-03	Malaise trap	41.7621	41.9785	GPS	318	Deciduous forest	River bank	GGBC (CaBOL) team
		ISU	Psocoptera	Ectopsocidae	Ectopsocus briggsi	McLachlan, 1899		Seropian A.	1	96% pure ethanol	Freezer	Adult	Female	Kintrishi National Park	Lesser Causasus	Adjara	Georgia	2018-11-03	Malaise trap	41.7621	41.9785	GPS	318	Deciduous forest	River bank	GGBC (CaBOL) team
		ISU	Psocoptera	Ectopsocidae	Ectopsocus briggsi	McLachlan, 1899		Seropian A.	1	96% pure ethanol	Freezer	Adult	Female	Kintrishi National Park	Lesser Causasus	Adjara	Georgia	2018-11-03	Malaise trap	41.7621	41.9785	GPS	318	Deciduous forest	River bank	GGBC (CaBOL) team
		ISU	Psocoptera	Ectopsocidae	Ectopsocus briggsi	McLachlan, 1899		Seropian A.	1	96% pure ethanol	Freezer	Adult	Female	Kintrishi National Park	Lesser Causasus	Adjara	Georgia	2018-11-03	Malaise trap	41.7621	41.9785	GPS	318	Deciduous forest	River bank	GGBC (CaBOL) team
		ISU	Psocoptera	Ectopsocidae	Ectopsocus briggsi	McLachlan, 1899		Seropian A.	1	96% pure ethanol	Freezer	Adult	Female	Kintrishi National Park	Lesser Causasus	Adjara	Georgia	2018-11-03	Malaise trap	41.7621	41.9785	GPS	318	Deciduous forest	River bank	GGBC (CaBOL) team
		ISU	Psocoptera	Ectopsocidae	Ectopsocus briggsi	McLachlan, 1899		Seropian A.	1	96% pure ethanol	Freezer	Adult	Female	Kintrishi National Park	Lesser Causasus	Adjara	Georgia	2018-11-03	Malaise trap	41.7621	41.9785	GPS	318	Deciduous forest	River bank	GGBC (CaBOL) team
		ISU	Psocoptera	Ectopsocidae	Ectopsocus briggsi	McLachlan, 1899		Seropian A.	1	96% pure ethanol	Freezer	Adult	Female	Kintrishi National Park	Lesser Causasus	Adjara	Georgia	2018-11-03	Malaise trap	41.7621	41.9785	GPS	318	Deciduous forest	River bank	GGBC (CaBOL) team
		ISU	Psocoptera	Ectopsocidae	Ectopsocus briggsi	McLachlan, 1899		Seropian A.	1	96% pure ethanol	Freezer	Adult	Female	Kintrishi National Park	Lesser Causasus	Adjara	Georgia	2018-11-03	Malaise trap	41.7621	41.9785	GPS	318	Deciduous forest	River bank	GGBC (CaBOL) team
		ISU	Psocoptera	Ectopsocidae	Ectopsocus briggsi	McLachlan, 1899		Seropian A.	1	96% pure ethanol	Freezer	Adult	Female	Kintrishi National Park	Lesser Causasus	Adjara	Georgia	2018-11-03	Malaise trap	41.7621	41.9785	GPS	318	Deciduous forest	River bank	GGBC (CaBOL) team
		ISU	Psocoptera	Ectopsocidae	Ectopsocus briggsi	McLachlan, 1899		Seropian A.	1	96% pure ethanol	Freezer	Adult	Female	Kintrishi National Park	Lesser Causasus	Adjara	Georgia	2018-11-03	Malaise trap	41.7621	41.9785	GPS	318	Deciduous forest	River bank	GGBC (CaBOL) team
		ISU	Psocoptera	Ectopsocidae	Ectopsocus briggsi	McLachlan, 1899		Seropian A.	1	96% pure ethanol	Freezer	Adult	Female	Kintrishi National Park	Lesser Causasus	Adjara	Georgia	2018-11-03	Malaise trap	41.7621	41.9785	GPS	318	Deciduous forest	River bank	GGBC (CaBOL) team
		ISU	Psocoptera	Ectopsocidae	Ectopsocus briggsi	McLachlan, 1899		Seropian A.	1	96% pure ethanol	Freezer	Adult	Female	Kintrishi National Park	Lesser Causasus	Adjara	Georgia	2018-11-03	Malaise trap	41.7621	41.9785	GPS	318	Deciduous forest	River bank	GGBC (CaBOL) team
		ISU	Psocoptera	Ectopsocidae	Ectopsocus briggsi	McLachlan, 1899		Seropian A.	1	96% pure ethanol	Freezer	Adult	Female	Kintrishi National Park	Lesser Causasus	Adjara	Georgia	2018-11-03	Malaise trap 8	41.7378	41.9786	GPS	403	Deciduous forest	River bank	GGBC (CaBOL) team
		ISU	Psocoptera	Ectopsocidae	Ectopsocus briggsi	McLachlan, 1899		Seropian A.	1	96% pure ethanol	Freezer	Adult	Female	Kintrishi National Park	Lesser Causasus	Adjara	Georgia	2021-07-13	Malaise trap 11	41.7477	42.0951	GPS	1637	Deciduous forest	End of the Wood	GGBC (CaBOL) team
		ISU	Psocoptera	Ectopsocidae	Ectopsocus briggsi	McLachlan, 1899		Seropian A.	1	96% pure ethanol	Freezer	Adult	Female	Kintrishi National Park	Lesser Causasus	Adjara	Georgia	2021-09-22	Malaise trap 11	41.7477	42.0951	GPS	1637	Deciduous forest	End of the Wood	GGBC (CaBOL) team
		ISU	Psocoptera	Ectopsocidae	Ectopsocus briggsi	McLachlan, 1899		Seropian A.	1	96% pure ethanol	Freezer	Adult	Male	Kintrishi National Park	Lesser Causasus	Adjara	Georgia	2018-06-15	Malaise trap 8	41.7378	41.9786	GPS	403	Deciduous forest	River bank	GGBC (CaBOL) team
		ISU	Psocoptera	Ectopsocidae	Ectopsocus briggsi	McLachlan, 1899		Seropian A.	1	96% pure ethanol	Freezer	Adult	Male	Kintrishi National Park	Lesser Causasus	Adjara	Georgia	2018-06-15	Malaise trap 8	41.7378	41.9786	GPS	403	Deciduous forest	River bank	GGBC (CaBOL) team
		ISU	Psocoptera	Ectopsocidae	Ectopsocus briggsi	McLachlan, 1899		Seropian A.	1	96% pure ethanol	Freezer	Adult	Male	Kintrishi National Park	Lesser Causasus	Adjara	Georgia	2018-06-29	Malaise trap	41.7621	41.9785	GPS	318	Deciduous forest	River bank	GGBC (CaBOL) team
		ISU	Psocoptera	Ectopsocidae	Ectopsocus briggsi	McLachlan, 1899		Seropian A.	1	96% pure ethanol	Freezer	Adult	Male	Kintrishi National Park	Lesser Causasus	Adjara	Georgia	2018-06-29	Malaise trap 16	41.7625	42.1157	GPS	2465	Subalpine meadow		GGBC (CaBOL) team
		ISU	Psocoptera	Ectopsocidae	Ectopsocus briggsi	McLachlan, 1899		Seropian A.	1	96% pure ethanol	Freezer	Adult	Male	Kintrishi National Park	Lesser Causasus	Adjara	Georgia	2018-06-29	Malaise trap 16	41.7625	42.1157	GPS	2465	Subalpine meadow		GGBC (CaBOL) team
		ISU	Psocoptera	Ectopsocidae	Ectopsocus briggsi	McLachlan, 1899		Seropian A.	1	96% pure ethanol	Freezer	Adult	Male	Kintrishi National Park	Lesser Causasus	Adjara	Georgia	2018-06-29	Malaise trap 16	41.7625	42.1157	GPS	2465	Subalpine meadow		GGBC (CaBOL) team
		ISU	Psocoptera	Ectopsocidae	Ectopsocus briggsi	McLachlan, 1899		Seropian A.	1	96% pure ethanol	Freezer	Adult	Male	Kintrishi National Park	Lesser Causasus	Adjara	Georgia	2018-06-29	Malaise trap 16	41.7625	42.1157	GPS	2465	Subalpine meadow		GGBC (CaBOL) team
		ISU	Psocoptera	Ectopsocidae	Ectopsocus briggsi	McLachlan, 1899		Seropian A.	1	96% pure ethanol	Freezer	Adult	Male	Kintrishi National Park	Lesser Causasus	Adjara	Georgia	2018-06-29	Malaise trap 16	41.7625	42.1157	GPS	2465	Subalpine meadow		GGBC (CaBOL) team
		ISU	Psocoptera	Ectopsocidae	Ectopsocus briggsi	McLachlan, 1899		Seropian A.	1	96% pure ethanol	Freezer	Adult	Male	Kintrishi National Park	Lesser Causasus	Adjara	Georgia	2018-06-29	Malaise trap 16	41.7625	42.1157	GPS	2465	Subalpine meadow		GGBC (CaBOL) team
		ISU	Psocoptera	Ectopsocidae	Ectopsocus briggsi	McLachlan, 1899		Seropian A.	1	96% pure ethanol	Freezer	Adult	Male	Kintrishi National Park	Lesser Causasus	Adjara	Georgia	2018-06-29	Malaise trap 16	41.7625	42.1157	GPS	2465	Subalpine meadow		GGBC (CaBOL) team
		ISU	Psocoptera	Ectopsocidae	Ectopsocus briggsi	McLachlan, 1899		Seropian A.	1	96% pure ethanol	Freezer	Adult	Male	Kintrishi National Park	Lesser Causasus	Adjara	Georgia	2018-06-29	Malaise trap 16	41.7625	42.1157	GPS	2465	Subalpine meadow		GGBC (CaBOL) team
		ISU	Psocoptera	Ectopsocidae	Ectopsocus briggsi	McLachlan, 1899		Seropian A.	1	96% pure ethanol	Freezer	Adult	Male	Kintrishi National Park	Lesser Causasus	Adjara	Georgia	2018-06-29	Malaise trap 16	41.7625	42.1157	GPS	2465	Subalpine meadow		GGBC (CaBOL) team
		ISU	Psocoptera	Ectopsocidae	Ectopsocus briggsi	McLachlan, 1899		Seropian A.	1	96% pure ethanol	Freezer	Adult	Male	Kintrishi National Park	Lesser Causasus	Adjara	Georgia	2018-06-29	Malaise trap 16	41.7625	42.1157	GPS	2465	Subalpine meadow		GGBC (CaBOL) team
		ISU	Psocoptera	Ectopsocidae	Ectopsocus briggsi	McLachlan, 1899		Seropian A.	1	96% pure ethanol	Freezer	Adult	Male	Kintrishi National Park	Lesser Causasus	Adjara	Georgia	2018-06-29	Malaise trap 16	41.7625	42.1157	GPS	2465	Subalpine meadow		GGBC (CaBOL) team
		ISU	Psocoptera	Ectopsocidae	Ectopsocus briggsi	McLachlan, 1899		Seropian A.	1	96% pure ethanol	Freezer	Adult	Male	Kintrishi National Park	Lesser Causasus	Adjara	Georgia	2018-06-29	Malaise trap 16	41.7625	42.1157	GPS	2465	Subalpine meadow		GGBC (CaBOL) team
		ISU	Psocoptera	Ectopsocidae	Ectopsocus briggsi	McLachlan, 1899		Seropian A.	1	96% pure ethanol	Freezer	Adult	Male	Kintrishi National Park	Lesser Causasus	Adjara	Georgia	2018-06-29	Malaise trap 8	41.7378	41.9786	GPS	403	Deciduous forest	River bank	GGBC (CaBOL) team
		ISU	Psocoptera	Ectopsocidae	Ectopsocus briggsi	McLachlan, 1899		Seropian A.	1	96% pure ethanol	Freezer	Adult	Male	Kintrishi National Park	Lesser Causasus	Adjara	Georgia	2018-07-13	Malaise trap 18	41.7616	42.1158	GPS	2450	Subalpine meadow		GGBC (CaBOL) team
		ISU	Psocoptera	Ectopsocidae	Ectopsocus briggsi	McLachlan, 1899		Seropian A.	1	96% pure ethanol	Freezer	Adult	Male	Kintrishi National Park	Lesser Causasus	Adjara	Georgia	2018-07-13	Malaise trap 18	41.7616	42.1158	GPS	2450	Subalpine meadow		GGBC (CaBOL) team
		ISU	Psocoptera	Ectopsocidae	Ectopsocus briggsi	McLachlan, 1899		Seropian A.	1	96% pure ethanol	Freezer	Adult	Male	Kintrishi National Park	Lesser Causasus	Adjara	Georgia	2018-07-13	Malaise trap 18	41.7616	42.1158	GPS	2450	Subalpine meadow		GGBC (CaBOL) team
		ISU	Psocoptera	Ectopsocidae	Ectopsocus briggsi	McLachlan, 1899		Seropian A.	1	96% pure ethanol	Freezer	Adult	Male	Kintrishi National Park	Lesser Causasus	Adjara	Georgia	2018-07-13	Malaise trap 18	41.7616	42.1158	GPS	2450	Subalpine meadow		GGBC (CaBOL) team
		ISU	Psocoptera	Ectopsocidae	Ectopsocus briggsi	McLachlan, 1899		Seropian A.	1	96% pure ethanol	Freezer	Adult	Male	Kintrishi National Park	Lesser Causasus	Adjara	Georgia	2018-07-13	Malaise trap 18	41.7616	42.1158	GPS	2450	Subalpine meadow		GGBC (CaBOL) team
		ISU	Psocoptera	Ectopsocidae	Ectopsocus briggsi	McLachlan, 1899		Seropian A.	1	96% pure ethanol	Freezer	Adult	Male	Kintrishi National Park	Lesser Causasus	Adjara	Georgia	2018-07-13	Malaise trap 18	41.7616	42.1158	GPS	2450	Subalpine meadow		GGBC (CaBOL) team
		ISU	Psocoptera	Ectopsocidae	Ectopsocus briggsi	McLachlan, 1899		Seropian A.	1	96% pure ethanol	Freezer	Adult	Male	Kintrishi National Park	Lesser Causasus	Adjara	Georgia	2018-07-13	Malaise trap 18	41.7616	42.1158	GPS	2450	Subalpine meadow		GGBC (CaBOL) team
		ISU	Psocoptera	Ectopsocidae	Ectopsocus briggsi	McLachlan, 1899		Seropian A.	1	96% pure ethanol	Freezer	Adult	Male	Kintrishi National Park	Lesser Causasus	Adjara	Georgia	2018-07-13	Malaise trap 18	41.7616	42.1158	GPS	2450	Subalpine meadow		GGBC (CaBOL) team
		ISU	Psocoptera	Ectopsocidae	Ectopsocus briggsi	McLachlan, 1899		Seropian A.	1	96% pure ethanol	Freezer	Adult	Male	Kintrishi National Park	Lesser Causasus	Adjara	Georgia	2018-07-13	Malaise trap 18	41.7616	42.1158	GPS	2450	Subalpine meadow		GGBC (CaBOL) team
		ISU	Psocoptera	Ectopsocidae	Ectopsocus briggsi	McLachlan, 1899		Seropian A.	1	96% pure ethanol	Freezer	Adult	Male	Kintrishi National Park	Lesser Causasus	Adjara	Georgia	2018-07-13	Malaise trap 16	41.7625	42.1157	GPS	2465	Subalpine meadow		GGBC (CaBOL) team
		ISU	Psocoptera	Ectopsocidae	Ectopsocus briggsi	McLachlan, 1899		Seropian A.	1	96% pure ethanol	Freezer	Adult	Male	Kintrishi National Park	Lesser Causasus	Adjara	Georgia	2018-07-13	Malaise trap 16	41.7625	42.1157	GPS	2465	Subalpine meadow		GGBC (CaBOL) team
		ISU	Psocoptera	Ectopsocidae	Ectopsocus briggsi	McLachlan, 1899		Seropian A.	1	96% pure ethanol	Freezer	Adult	Male	Kintrishi National Park	Lesser Causasus	Adjara	Georgia	2018-07-13	Malaise trap 16	41.7625	42.1157	GPS	2465	Subalpine meadow		GGBC (CaBOL) team
		ISU	Psocoptera	Ectopsocidae	Ectopsocus briggsi	McLachlan, 1899		Seropian A.	1	96% pure ethanol	Freezer	Adult	Male	Kintrishi National Park	Lesser Causasus	Adjara	Georgia	2018-07-13	Malaise trap 16	41.7625	42.1157	GPS	2465	Subalpine meadow		GGBC (CaBOL) team
		ISU	Psocoptera	Ectopsocidae	Ectopsocus briggsi	McLachlan, 1899		Seropian A.	1	96% pure ethanol	Freezer	Adult	Male	Kintrishi National Park	Lesser Causasus	Adjara	Georgia	2018-07-13	Malaise trap 8	41.7378	41.9786	GPS	403	Deciduous forest	River bank	GGBC (CaBOL) team
		ISU	Psocoptera	Ectopsocidae	Ectopsocus briggsi	McLachlan, 1899		Seropian A.	1	96% pure ethanol	Freezer	Adult	Male	Kintrishi National Park	Lesser Causasus	Adjara	Georgia	2018-07-13	Malaise trap 8	41.7378	41.9786	GPS	403	Deciduous forest	River bank	GGBC (CaBOL) team
		ISU	Psocoptera	Ectopsocidae	Ectopsocus briggsi	McLachlan, 1899		Seropian A.	1	96% pure ethanol	Freezer	Adult	Male	Kintrishi National Park	Lesser Causasus	Adjara	Georgia	2018-07-13	Malaise trap 8	41.7378	41.9786	GPS	403	Deciduous forest	River bank	GGBC (CaBOL) team
		ISU	Psocoptera	Ectopsocidae	Ectopsocus briggsi	McLachlan, 1899		Seropian A.	1	96% pure ethanol	Freezer	Adult	Male	Kintrishi National Park	Lesser Causasus	Adjara	Georgia	2018-07-13	Malaise trap 8	41.7378	41.9786	GPS	403	Deciduous forest	River bank	GGBC (CaBOL) team
		ISU	Psocoptera	Ectopsocidae	Ectopsocus briggsi	McLachlan, 1899		Seropian A.	1	96% pure ethanol	Freezer	Adult	Male	Kintrishi National Park	Lesser Causasus	Adjara	Georgia	2018-07-13	Malaise trap 8	41.7378	41.9786	GPS	403	Deciduous forest	River bank	GGBC (CaBOL) team
		ISU	Psocoptera	Ectopsocidae	Ectopsocus briggsi	McLachlan, 1899		Seropian A.	1	96% pure ethanol	Freezer	Adult	Male	Kintrishi National Park	Lesser Causasus	Adjara	Georgia	2018-07-13	Malaise trap 8	41.7378	41.9786	GPS	403	Deciduous forest	River bank	GGBC (CaBOL) team
		ISU	Psocoptera	Ectopsocidae	Ectopsocus briggsi	McLachlan, 1899		Seropian A.	1	96% pure ethanol	Freezer	Adult	Male	Kintrishi National Park	Lesser Causasus	Adjara	Georgia	2018-07-27	Malaise trap	41.7621	41.9785	GPS	318	Deciduous forest	River bank	GGBC (CaBOL) team
		ISU	Psocoptera	Ectopsocidae	Ectopsocus briggsi	McLachlan, 1899		Seropian A.	1	96% pure ethanol	Freezer	Adult	Male	Kintrishi National Park	Lesser Causasus	Adjara	Georgia	2018-07-27	Malaise trap	41.7621	41.9785	GPS	318	Deciduous forest	River bank	GGBC (CaBOL) team
		ISU	Psocoptera	Ectopsocidae	Ectopsocus briggsi	McLachlan, 1899		Seropian A.	1	96% pure ethanol	Freezer	Adult	Male	Kintrishi National Park	Lesser Causasus	Adjara	Georgia	2018-07-27	Malaise trap	41.7621	41.9785	GPS	318	Deciduous forest	River bank	GGBC (CaBOL) team
		ISU	Psocoptera	Ectopsocidae	Ectopsocus briggsi	McLachlan, 1899		Seropian A.	1	96% pure ethanol	Freezer	Adult	Male	Kintrishi National Park	Lesser Causasus	Adjara	Georgia	2018-07-27	Malaise trap	41.7621	41.9785	GPS	318	Deciduous forest	River bank	GGBC (CaBOL) team
		ISU	Psocoptera	Ectopsocidae	Ectopsocus briggsi	McLachlan, 1899		Seropian A.	1	96% pure ethanol	Freezer	Adult	Male	Kintrishi National Park	Lesser Causasus	Adjara	Georgia	2018-07-27	Malaise trap	41.7621	41.9785	GPS	318	Deciduous forest	River bank	GGBC (CaBOL) team
		ISU	Psocoptera	Ectopsocidae	Ectopsocus briggsi	McLachlan, 1899		Seropian A.	1	96% pure ethanol	Freezer	Adult	Male	Kintrishi National Park	Lesser Causasus	Adjara	Georgia	2018-07-27	Malaise trap	41.7621	41.9785	GPS	318	Deciduous forest	River bank	GGBC (CaBOL) team
		ISU	Psocoptera	Ectopsocidae	Ectopsocus briggsi	McLachlan, 1899		Seropian A.	1	96% pure ethanol	Freezer	Adult	Male	Kintrishi National Park	Lesser Causasus	Adjara	Georgia	2018-07-27	Malaise trap	41.7621	41.9785	GPS	318	Deciduous forest	River bank	GGBC (CaBOL) team
		ISU	Psocoptera	Ectopsocidae	Ectopsocus briggsi	McLachlan, 1899		Seropian A.	1	96% pure ethanol	Freezer	Adult	Male	Kintrishi National Park	Lesser Causasus	Adjara	Georgia	2018-07-27	Malaise trap 16	41.7625	42.1157	GPS	2465	Subalpine meadow		GGBC (CaBOL) team
		ISU	Psocoptera	Ectopsocidae	Ectopsocus briggsi	McLachlan, 1899		Seropian A.	1	96% pure ethanol	Freezer	Adult	Male	Kintrishi National Park	Lesser Causasus	Adjara	Georgia	2018-07-27	Malaise trap 16	41.7625	42.1157	GPS	2465	Subalpine meadow		GGBC (CaBOL) team
		ISU	Psocoptera	Ectopsocidae	Ectopsocus briggsi	McLachlan, 1899		Seropian A.	1	96% pure ethanol	Freezer	Adult	Male	Kintrishi National Park	Lesser Causasus	Adjara	Georgia	2018-07-27	Malaise trap 16	41.7625	42.1157	GPS	2465	Subalpine meadow		GGBC (CaBOL) team
		ISU	Psocoptera	Ectopsocidae	Ectopsocus briggsi	McLachlan, 1899		Seropian A.	1	96% pure ethanol	Freezer	Adult	Male	Kintrishi National Park	Lesser Causasus	Adjara	Georgia	2018-07-27	Malaise trap 8	41.7378	41.9786	GPS	403	Deciduous forest	River bank	GGBC (CaBOL) team
		ISU	Psocoptera	Ectopsocidae	Ectopsocus briggsi	McLachlan, 1899		Seropian A.	1	96% pure ethanol	Freezer	Adult	Male	Kintrishi National Park	Lesser Causasus	Adjara	Georgia	2018-07-27	Malaise trap 8	41.7378	41.9786	GPS	403	Deciduous forest	River bank	GGBC (CaBOL) team
		ISU	Psocoptera	Ectopsocidae	Ectopsocus briggsi	McLachlan, 1899		Seropian A.	1	96% pure ethanol	Freezer	Adult	Male	Kintrishi National Park	Lesser Causasus	Adjara	Georgia	2018-07-27	Malaise trap 8	41.7378	41.9786	GPS	403	Deciduous forest	River bank	GGBC (CaBOL) team
		ISU	Psocoptera	Ectopsocidae	Ectopsocus briggsi	McLachlan, 1899		Seropian A.	1	96% pure ethanol	Freezer	Adult	Male	Kintrishi National Park	Lesser Causasus	Adjara	Georgia	2018-07-27	Malaise trap 8	41.7378	41.9786	GPS	403	Deciduous forest	River bank	GGBC (CaBOL) team
		ISU	Psocoptera	Ectopsocidae	Ectopsocus briggsi	McLachlan, 1899		Seropian A.	1	96% pure ethanol	Freezer	Adult	Male	Kintrishi National Park	Lesser Causasus	Adjara	Georgia	2018-07-27	Malaise trap 8	41.7378	41.9786	GPS	403	Deciduous forest	River bank	GGBC (CaBOL) team
		ISU	Psocoptera	Ectopsocidae	Ectopsocus briggsi	McLachlan, 1899		Seropian A.	1	96% pure ethanol	Freezer	Adult	Male	Kintrishi National Park	Lesser Causasus	Adjara	Georgia	2018-07-27	Malaise trap 8	41.7378	41.9786	GPS	403	Deciduous forest	River bank	GGBC (CaBOL) team
		ISU	Psocoptera	Ectopsocidae	Ectopsocus briggsi	McLachlan, 1899		Seropian A.	1	96% pure ethanol	Freezer	Adult	Male	Kintrishi National Park	Lesser Causasus	Adjara	Georgia	2018-07-27	Malaise trap 8	41.7378	41.9786	GPS	403	Deciduous forest	River bank	GGBC (CaBOL) team
		ISU	Psocoptera	Ectopsocidae	Ectopsocus briggsi	McLachlan, 1899		Seropian A.	1	96% pure ethanol	Freezer	Adult	Male	Kintrishi National Park	Lesser Causasus	Adjara	Georgia	2018-07-27	Malaise trap 8	41.7378	41.9786	GPS	403	Deciduous forest	River bank	GGBC (CaBOL) team
		ISU	Psocoptera	Ectopsocidae	Ectopsocus briggsi	McLachlan, 1899		Seropian A.	1	96% pure ethanol	Freezer	Adult	Male	Kintrishi National Park	Lesser Causasus	Adjara	Georgia	2018-08-10	Malaise trap 8	41.7378	41.9786	GPS	403	Deciduous forest	River bank	GGBC (CaBOL) team
		ISU	Psocoptera	Ectopsocidae	Ectopsocus briggsi	McLachlan, 1899		Seropian A.	1	96% pure ethanol	Freezer	Adult	Male	Kintrishi National Park	Lesser Causasus	Adjara	Georgia	2018-08-10	Malaise trap 8	41.7378	41.9786	GPS	403	Deciduous forest	River bank	GGBC (CaBOL) team
		ISU	Psocoptera	Ectopsocidae	Ectopsocus briggsi	McLachlan, 1899		Seropian A.	1	96% pure ethanol	Freezer	Adult	Male	Kintrishi National Park	Lesser Causasus	Adjara	Georgia	2018-08-10	Malaise trap 8	41.7378	41.9786	GPS	403	Deciduous forest	River bank	GGBC (CaBOL) team
		ISU	Psocoptera	Ectopsocidae	Ectopsocus briggsi	McLachlan, 1899		Seropian A.	1	96% pure ethanol	Freezer	Adult	Male	Kintrishi National Park	Lesser Causasus	Adjara	Georgia	2018-08-24	Malaise trap 16	41.7625	42.1157	GPS	2465	Subalpine meadow		GGBC (CaBOL) team
		ISU	Psocoptera	Ectopsocidae	Ectopsocus briggsi	McLachlan, 1899		Seropian A.	1	96% pure ethanol	Freezer	Adult	Male	Kintrishi National Park	Lesser Causasus	Adjara	Georgia	2018-08-24	Malaise trap 16	41.7625	42.1157	GPS	2465	Subalpine meadow		GGBC (CaBOL) team
		ISU	Psocoptera	Ectopsocidae	Ectopsocus briggsi	McLachlan, 1899		Seropian A.	1	96% pure ethanol	Freezer	Adult	Male	Kintrishi National Park	Lesser Causasus	Adjara	Georgia	2018-08-24	Malaise trap 16	41.7625	42.1157	GPS	2465	Subalpine meadow		GGBC (CaBOL) team
		ISU	Psocoptera	Ectopsocidae	Ectopsocus briggsi	McLachlan, 1899		Seropian A.	1	96% pure ethanol	Freezer	Adult	Male	Kintrishi National Park	Lesser Causasus	Adjara	Georgia	2018-08-24	Malaise trap 16	41.7625	42.1157	GPS	2465	Subalpine meadow		GGBC (CaBOL) team
		ISU	Psocoptera	Ectopsocidae	Ectopsocus briggsi	McLachlan, 1899		Seropian A.	1	96% pure ethanol	Freezer	Adult	Male	Kintrishi National Park	Lesser Causasus	Adjara	Georgia	2018-09-21	Malaise trap	41.7621	41.9785	GPS	318	Deciduous forest	River bank	GGBC (CaBOL) team
		ISU	Psocoptera	Ectopsocidae	Ectopsocus briggsi	McLachlan, 1899		Seropian A.	1	96% pure ethanol	Freezer	Adult	Male	Kintrishi National Park	Lesser Causasus	Adjara	Georgia	2018-09-21	Malaise trap	41.7621	41.9785	GPS	318	Deciduous forest	River bank	GGBC (CaBOL) team
		ISU	Psocoptera	Ectopsocidae	Ectopsocus briggsi	McLachlan, 1899		Seropian A.	1	96% pure ethanol	Freezer	Adult	Male	Kintrishi National Park	Lesser Causasus	Adjara	Georgia	2018-09-21	Malaise trap	41.7621	41.9785	GPS	318	Deciduous forest	River bank	GGBC (CaBOL) team
		ISU	Psocoptera	Ectopsocidae	Ectopsocus briggsi	McLachlan, 1899		Seropian A.	1	96% pure ethanol	Freezer	Adult	Male	Kintrishi National Park	Lesser Causasus	Adjara	Georgia	2018-09-21	Malaise trap	41.7621	41.9785	GPS	318	Deciduous forest	River bank	GGBC (CaBOL) team
		ISU	Psocoptera	Ectopsocidae	Ectopsocus briggsi	McLachlan, 1899		Seropian A.	1	96% pure ethanol	Freezer	Adult	Male	Kintrishi National Park	Lesser Causasus	Adjara	Georgia	2018-10-05	Malaise trap 8	41.7378	41.9786	GPS	403	Deciduous forest	River bank	GGBC (CaBOL) team
		ISU	Psocoptera	Ectopsocidae	Ectopsocus briggsi	McLachlan, 1899		Seropian A.	1	96% pure ethanol	Freezer	Adult	Male	Kintrishi National Park	Lesser Causasus	Adjara	Georgia	2018-11-03	Malaise trap	41.7621	41.9785	GPS	318	Deciduous forest	River bank	GGBC (CaBOL) team
		ISU	Psocoptera	Ectopsocidae	Ectopsocus briggsi	McLachlan, 1899		Seropian A.	1	96% pure ethanol	Freezer	Adult	Male	Kintrishi National Park	Lesser Causasus	Adjara	Georgia	2018-11-03	Malaise trap	41.7621	41.9785	GPS	318	Deciduous forest	River bank	GGBC (CaBOL) team
		ISU	Psocoptera	Ectopsocidae	Ectopsocus briggsi	McLachlan, 1899		Seropian A.	1	96% pure ethanol	Freezer	Adult	Male	Kintrishi National Park	Lesser Causasus	Adjara	Georgia	2018-11-03	Malaise trap	41.7621	41.9785	GPS	318	Deciduous forest	River bank	GGBC (CaBOL) team
		ISU	Psocoptera	Ectopsocidae	Ectopsocus briggsi	McLachlan, 1899		Seropian A.	1	96% pure ethanol	Freezer	Adult	Male	Kintrishi National Park	Lesser Causasus	Adjara	Georgia	2018-11-03	Malaise trap	41.7621	41.9785	GPS	318	Deciduous forest	River bank	GGBC (CaBOL) team
		ISU	Psocoptera	Ectopsocidae	Ectopsocus briggsi	McLachlan, 1899		Seropian A.	1	96% pure ethanol	Freezer	Adult	Male	Kintrishi National Park	Lesser Causasus	Adjara	Georgia	2018-11-03	Malaise trap	41.7621	41.9785	GPS	318	Deciduous forest	River bank	GGBC (CaBOL) team
		ISU	Psocoptera	Ectopsocidae	Ectopsocus briggsi	McLachlan, 1899		Seropian A.	1	96% pure ethanol	Freezer	Adult	Male	Kintrishi National Park	Lesser Causasus	Adjara	Georgia	2018-11-03	Malaise trap	41.7621	41.9785	GPS	318	Deciduous forest	River bank	GGBC (CaBOL) team
		ISU	Psocoptera	Ectopsocidae	Ectopsocus briggsi	McLachlan, 1899		Seropian A.	1	96% pure ethanol	Freezer	Adult	Male	Kintrishi National Park	Lesser Causasus	Adjara	Georgia	2018-11-03	Malaise trap	41.7621	41.9785	GPS	318	Deciduous forest	River bank	GGBC (CaBOL) team
		ISU	Psocoptera	Ectopsocidae	Ectopsocus briggsi	McLachlan, 1899		Seropian A.	1	96% pure ethanol	Freezer	Adult	Male	Kintrishi National Park	Lesser Causasus	Adjara	Georgia	2018-11-03	Malaise trap	41.7621	41.9785	GPS	318	Deciduous forest	River bank	GGBC (CaBOL) team
		ISU	Psocoptera	Ectopsocidae	Ectopsocus briggsi	McLachlan, 1899		Seropian A.	1	96% pure ethanol	Freezer	Adult	Male	Kintrishi National Park	Lesser Causasus	Adjara	Georgia	2018-11-03	Malaise trap	41.7621	41.9785	GPS	318	Deciduous forest	River bank	GGBC (CaBOL) team
		ISU	Psocoptera	Ectopsocidae	Ectopsocus briggsi	McLachlan, 1899		Seropian A.	1	96% pure ethanol	Freezer	Adult	Male	Kintrishi National Park	Lesser Causasus	Adjara	Georgia	2018-11-03	Malaise trap	41.7621	41.9785	GPS	318	Deciduous forest	River bank	GGBC (CaBOL) team
		ISU	Psocoptera	Ectopsocidae	Ectopsocus briggsi	McLachlan, 1899		Seropian A.	1	96% pure ethanol	Freezer	Adult	Male	Kintrishi National Park	Lesser Causasus	Adjara	Georgia	2018-11-03	Malaise trap	41.7621	41.9785	GPS	318	Deciduous forest	River bank	GGBC (CaBOL) team
		ISU	Psocoptera	Ectopsocidae	Ectopsocus briggsi	McLachlan, 1899		Seropian A.	1	96% pure ethanol	Freezer	Adult	Male	Kintrishi National Park	Lesser Causasus	Adjara	Georgia	2018-11-03	Malaise trap	41.7621	41.9785	GPS	318	Deciduous forest	River bank	GGBC (CaBOL) team
		ISU	Psocoptera	Ectopsocidae	Ectopsocus briggsi	McLachlan, 1899		Seropian A.	1	96% pure ethanol	Freezer	Adult	Male	Kintrishi National Park	Lesser Causasus	Adjara	Georgia	2018-11-03	Malaise trap	41.7621	41.9785	GPS	318	Deciduous forest	River bank	GGBC (CaBOL) team
		ISU	Psocoptera	Ectopsocidae	Ectopsocus briggsi	McLachlan, 1899		Seropian A.	1	96% pure ethanol	Freezer	Adult	Male	Kintrishi National Park	Lesser Causasus	Adjara	Georgia	2018-11-03	Malaise trap	41.7621	41.9785	GPS	318	Deciduous forest	River bank	GGBC (CaBOL) team
		ISU	Psocoptera	Ectopsocidae	Ectopsocus briggsi	McLachlan, 1899		Seropian A.	1	96% pure ethanol	Freezer	Adult	Male	Kintrishi National Park	Lesser Causasus	Adjara	Georgia	2018-11-03	Malaise trap	41.7621	41.9785	GPS	318	Deciduous forest	River bank	GGBC (CaBOL) team
		ISU	Psocoptera	Ectopsocidae	Ectopsocus briggsi	McLachlan, 1899		Seropian A.	1	96% pure ethanol	Freezer	Adult	Male	Kintrishi National Park	Lesser Causasus	Adjara	Georgia	2018-11-03	Malaise trap	41.7621	41.9785	GPS	318	Deciduous forest	River bank	GGBC (CaBOL) team
		ISU	Psocoptera	Ectopsocidae	Ectopsocus briggsi	McLachlan, 1899		Seropian A.	1	96% pure ethanol	Freezer	Adult	Male	Kintrishi National Park	Lesser Causasus	Adjara	Georgia	2018-11-03	Malaise trap	41.7621	41.9785	GPS	318	Deciduous forest	River bank	GGBC (CaBOL) team
		ISU	Psocoptera	Ectopsocidae	Ectopsocus briggsi	McLachlan, 1899		Seropian A.	1	96% pure ethanol	Freezer	Adult	Male	Kintrishi National Park	Lesser Causasus	Adjara	Georgia	2018-11-03	Malaise trap	41.7621	41.9785	GPS	318	Deciduous forest	River bank	GGBC (CaBOL) team
		ISU	Psocoptera	Ectopsocidae	Ectopsocus briggsi	McLachlan, 1899		Seropian A.	1	96% pure ethanol	Freezer	Adult	Male	Kintrishi National Park	Lesser Causasus	Adjara	Georgia	2018-11-03	Malaise trap	41.7621	41.9785	GPS	318	Deciduous forest	River bank	GGBC (CaBOL) team
		ISU	Psocoptera	Ectopsocidae	Ectopsocus briggsi	McLachlan, 1899		Seropian A.	1	96% pure ethanol	Freezer	Adult	Male	Kintrishi National Park	Lesser Causasus	Adjara	Georgia	2018-11-03	Malaise trap	41.7621	41.9785	GPS	318	Deciduous forest	River bank	GGBC (CaBOL) team
		ISU	Psocoptera	Ectopsocidae	Ectopsocus briggsi	McLachlan, 1899		Seropian A.	1	96% pure ethanol	Freezer	Adult	Male	Kintrishi National Park	Lesser Causasus	Adjara	Georgia	2018-11-03	Malaise trap	41.7621	41.9785	GPS	318	Deciduous forest	River bank	GGBC (CaBOL) team
		ISU	Psocoptera	Ectopsocidae	Ectopsocus briggsi	McLachlan, 1899		Seropian A.	1	96% pure ethanol	Freezer	Adult	Male	Kintrishi National Park	Lesser Causasus	Adjara	Georgia	2018-11-03	Malaise trap	41.7621	41.9785	GPS	318	Deciduous forest	River bank	GGBC (CaBOL) team
		ISU	Psocoptera	Ectopsocidae	Ectopsocus briggsi	McLachlan, 1899		Seropian A.	1	96% pure ethanol	Freezer	Adult	Male	Kintrishi National Park	Lesser Causasus	Adjara	Georgia	2018-11-03	Malaise trap	41.7621	41.9785	GPS	318	Deciduous forest	River bank	GGBC (CaBOL) team
		ISU	Psocoptera	Ectopsocidae	Ectopsocus briggsi	McLachlan, 1899		Seropian A.	1	96% pure ethanol	Freezer	Adult	Male	Kintrishi National Park	Lesser Causasus	Adjara	Georgia	2018-11-03	Malaise trap	41.7621	41.9785	GPS	318	Deciduous forest	River bank	GGBC (CaBOL) team
		ISU	Psocoptera	Ectopsocidae	Ectopsocus briggsi	McLachlan, 1899		Seropian A.	1	96% pure ethanol	Freezer	Adult	Male	Kintrishi National Park	Lesser Causasus	Adjara	Georgia	2018-11-03	Malaise trap	41.7621	41.9785	GPS	318	Deciduous forest	River bank	GGBC (CaBOL) team
		ISU	Psocoptera	Ectopsocidae	Ectopsocus briggsi	McLachlan, 1899		Seropian A.	1	96% pure ethanol	Freezer	Adult	Male	Kintrishi National Park	Lesser Causasus	Adjara	Georgia	2018-11-03	Malaise trap	41.7621	41.9785	GPS	318	Deciduous forest	River bank	GGBC (CaBOL) team
		ISU	Psocoptera	Ectopsocidae	Ectopsocus briggsi	McLachlan, 1899		Seropian A.	1	96% pure ethanol	Freezer	Adult	Male	Kintrishi National Park	Lesser Causasus	Adjara	Georgia	2018-11-03	Malaise trap	41.7621	41.9785	GPS	318	Deciduous forest	River bank	GGBC (CaBOL) team
		ISU	Psocoptera	Ectopsocidae	Ectopsocus briggsi	McLachlan, 1899		Seropian A.	1	96% pure ethanol	Freezer	Adult	Male	Kintrishi National Park	Lesser Causasus	Adjara	Georgia	2018-11-03	Malaise trap 8	41.7378	41.9786	GPS	403	Deciduous forest	River bank	GGBC (CaBOL) team
		ISU	Psocoptera	Ectopsocidae	Ectopsocus briggsi	McLachlan, 1899		Seropian A.	1	96% pure ethanol	Freezer	Adult	Male	Kintrishi National Park	Lesser Causasus	Adjara	Georgia	2018-11-03	Malaise trap 8	41.7378	41.9786	GPS	403	Deciduous forest	River bank	GGBC (CaBOL) team
		ISU	Psocoptera	Ectopsocidae	Ectopsocus briggsi	McLachlan, 1899		Seropian A.	1	96% pure ethanol	Freezer	Adult	Male	Kintrishi National Park	Lesser Causasus	Adjara	Georgia	2018-11-03	Malaise trap 8	41.7378	41.9786	GPS	403	Deciduous forest	River bank	GGBC (CaBOL) team
		ISU	Psocoptera	Ectopsocidae	Ectopsocus briggsi	McLachlan, 1899		Seropian A.	1	96% pure ethanol	Freezer	Adult	Male	Kintrishi National Park	Lesser Causasus	Adjara	Georgia	2018-11-03	Malaise trap 8	41.7378	41.9786	GPS	403	Deciduous forest	River bank	GGBC (CaBOL) team
	UMTP3	ISU	Psocoptera	Ectopsocidae	Ectopsocus briggsi	(McLachlan, 1867)		Seropian A.	1	96% pure ethanol	Freezer	Adult	Male	Mandaeti		Imereti	Georgia	2021-05-08	Malaise trap	42.1747	43.3282	GPS	770	Suburban area		CaBOL team
	UMTP3	ISU	Psocoptera	Ectopsocidae	Ectopsocus briggsi	(McLachlan, 1867)		Seropian A.	1	96% pure ethanol	Freezer	Adult	Male	Mandaeti		Imereti	Georgia	2021-05-08	Malaise trap	42.1747	43.3282	GPS	770	Suburban area		CaBOL team
	UMTP3	ISU	Psocoptera	Ectopsocidae	Ectopsocus briggsi	(McLachlan, 1867)		Seropian A.	1	96% pure ethanol	Freezer	Adult	Male	Mandaeti		Imereti	Georgia	2021-05-15	Malaise trap	42.1747	43.3282	GPS	770	Suburban area		CaBOL team
		ISU	Psocoptera	Ectopsocidae	Ectopsocus briggsi	(McLachlan, 1867)		Seropian A.	1	96% pure ethanol	Freezer	Adult	Male	Dedoplistskaro		Kakheti	Georgia	2021-04-21	Malaise trap	41.4641	46.0951	GPS	795	Urban	in guesthuse backyard	CaBOl team
	UMTP1	ISU	Psocoptera	Ectopsocidae	Ectopsocus briggsi	McLachlan, 1899		Seropian A.	1	96% pure ethanol	Freezer	Adult	Female	Shilda		Kakheti	Georgia	2021-02-05	Malaise trap	42.0045	45.7209	GPS	513	Suburban area	Meadow	CaBOL team
	UMTP1	ISU	Psocoptera	Ectopsocidae	Ectopsocus briggsi	McLachlan, 1899		Seropian A.	1	96% pure ethanol	Freezer	Adult	Female	Shilda		Kakheti	Georgia	2021-02-05	Malaise trap	42.0045	45.7209	GPS	513	Suburban area	Meadow	CaBOL team
	UMTP1	ISU	Psocoptera	Ectopsocidae	Ectopsocus briggsi	McLachlan, 1899		Seropian A.	1	96% pure ethanol	Freezer	Adult	Female	Shilda		Kakheti	Georgia	2021-04-10	Malaise trap	42.0045	45.7209	GPS	513	Suburban area	Meadow	CaBOL team
	UMTP1	ISU	Psocoptera	Ectopsocidae	Ectopsocus briggsi	McLachlan, 1899		Seropian A.	1	96% pure ethanol	Freezer	Adult	Female	Shilda		Kakheti	Georgia	2021-04-10	Malaise trap	42.0045	45.7209	GPS	513	Suburban area	Meadow	CaBOL team
	UMTP1	ISU	Psocoptera	Ectopsocidae	Ectopsocus briggsi	McLachlan, 1899		Seropian A.	1	96% pure ethanol	Freezer	Adult	Female	Shilda		Kakheti	Georgia	2021-04-10	Malaise trap	42.0045	45.7209	GPS	513	Suburban area	Meadow	CaBOL team
	UMTP1	ISU	Psocoptera	Ectopsocidae	Ectopsocus briggsi	McLachlan, 1899		Seropian A.	1	96% pure ethanol	Freezer	Adult	Female	Shilda		Kakheti	Georgia	2021-04-10	Malaise trap	42.0045	45.7209	GPS	513	Suburban area	Meadow	CaBOL team
	UMTP1	ISU	Psocoptera	Ectopsocidae	Ectopsocus briggsi	McLachlan, 1899		Seropian A.	1	96% pure ethanol	Freezer	Adult	Female	Shilda		Kakheti	Georgia	2021-04-10	Malaise trap	42.0045	45.7209	GPS	513	Suburban area	Meadow	CaBOL team
	UMTP1	ISU	Psocoptera	Ectopsocidae	Ectopsocus briggsi	McLachlan, 1899		Seropian A.	1	96% pure ethanol	Freezer	Adult	Female	Shilda		Kakheti	Georgia	2021-09-18	Malaise trap	42.0045	45.7209	GPS	513	Suburban area	Meadow	CaBOL team
	UMTP1	ISU	Psocoptera	Ectopsocidae	Ectopsocus briggsi	McLachlan, 1899		Seropian A.	1	96% pure ethanol	Freezer	Adult	Female	Shilda		Kakheti	Georgia	2021-09-25	Malaise trap	42.0045	45.7209	GPS	513	Suburban area	Meadow	CaBOL team
	UMTP1	ISU	Psocoptera	Ectopsocidae	Ectopsocus briggsi	McLachlan, 1899		Seropian A.	1	96% pure ethanol	Freezer	Adult	Female	Shilda		Kakheti	Georgia	2021-12-04	Malaise trap	42.0045	45.7209	GPS	513	Suburban area	Meadow	CaBOL team
	UMTP1	ISU	Psocoptera	Ectopsocidae	Ectopsocus briggsi	McLachlan, 1899		Seropian A.	1	96% pure ethanol	Freezer	Adult	Male	Shilda		Kakheti	Georgia	2021-02-05	Malaise trap	42.0045	45.7209	GPS	513	Suburban area	Meadow	CaBOL team
	UMTP1	ISU	Psocoptera	Ectopsocidae	Ectopsocus briggsi	McLachlan, 1899		Seropian A.	1	96% pure ethanol	Freezer	Adult	Male	Shilda		Kakheti	Georgia	2021-02-19	Malaise trap	42.0045	45.7209	GPS	513	Suburban area	Meadow	CaBOL team
	UMTP1	ISU	Psocoptera	Ectopsocidae	Ectopsocus briggsi	McLachlan, 1899		Seropian A.	1	96% pure ethanol	Freezer	Adult	Male	Shilda		Kakheti	Georgia	2021-02-19	Malaise trap	42.0045	45.7209	GPS	513	Suburban area	Meadow	CaBOL team
	UMTP1	ISU	Psocoptera	Ectopsocidae	Ectopsocus briggsi	McLachlan, 1899		Seropian A.	1	96% pure ethanol	Freezer	Adult	Male	Shilda		Kakheti	Georgia	2021-04-10	Malaise trap	42.0045	45.7209	GPS	513	Suburban area	Meadow	CaBOL team
	UMTP1	ISU	Psocoptera	Ectopsocidae	Ectopsocus briggsi	McLachlan, 1899		Seropian A.	1	96% pure ethanol	Freezer	Adult	Male	Shilda		Kakheti	Georgia	2021-04-10	Malaise trap	42.0045	45.7209	GPS	513	Suburban area	Meadow	CaBOL team
	UMTP1	ISU	Psocoptera	Ectopsocidae	Ectopsocus briggsi	McLachlan, 1899		Seropian A.	1	96% pure ethanol	Freezer	Adult	Male	Shilda		Kakheti	Georgia	2021-05-15	Malaise trap	42.0045	45.7209	GPS	513	Suburban area	Meadow	CaBOL team
	UMTP1	ISU	Psocoptera	Ectopsocidae	Ectopsocus briggsi	McLachlan, 1899		Seropian A.	1	96% pure ethanol	Freezer	Adult	Male	Shilda		Kakheti	Georgia	2021-05-15	Malaise trap	42.0045	45.7209	GPS	513	Suburban area	Meadow	CaBOL team
	UMTP1	ISU	Psocoptera	Ectopsocidae	Ectopsocus briggsi	(McLachlan, 1867)		Seropian A.	1	96% pure ethanol	Freezer	Adult	Male	Shilda		Kakheti	Georgia	2021-05-22	Malaise trap	42.0045	45.7209	GPS	513	Suburban area	Meadow	CaBOL team
	UMTP1	ISU	Psocoptera	Ectopsocidae	Ectopsocus briggsi	McLachlan, 1899		Seropian A.	1	96% pure ethanol	Freezer	Adult	Male	Shilda		Kakheti	Georgia	2021-09-18	Malaise trap	42.0045	45.7209	GPS	513	Suburban area	Meadow	CaBOL team
	UMTP1	ISU	Psocoptera	Ectopsocidae	Ectopsocus briggsi	McLachlan, 1899		Seropian A.	1	96% pure ethanol	Freezer	Adult	Male	Shilda		Kakheti	Georgia	2021-10-09	Malaise trap	42.0045	45.7209	GPS	513	Suburban area	Meadow	CaBOL team
	UMTP1	ISU	Psocoptera	Ectopsocidae	Ectopsocus briggsi	McLachlan, 1899		Seropian A.	1	96% pure ethanol	Freezer	Adult	Male	Shilda		Kakheti	Georgia	2021-10-09	Malaise trap	42.0045	45.7209	GPS	513	Suburban area	Meadow	CaBOL team
	UMTP1	ISU	Psocoptera	Ectopsocidae	Ectopsocus briggsi	McLachlan, 1899		Seropian A.	1	96% pure ethanol	Freezer	Adult	Male	Shilda		Kakheti	Georgia	2021-12-04	Malaise trap	42.0045	45.7209	GPS	513	Suburban area	Meadow	CaBOL team
	UMTP2	ISU	Psocoptera	Ectopsocidae	Ectopsocus briggsi	McLachlan, 1899		Seropian A.	1	96% pure ethanol	Freezer	Adult	Male	Tbilisi		Tbilisi	Georgia	2021-04-24	Malaise trap	41.7168	44.784	GPS	440	Urban area		CaBOL team
	UMTP2	ISU	Psocoptera	Ectopsocidae	Ectopsocus briggsi	(McLachlan, 1867)		Seropian A.	1	96% pure ethanol	Freezer	Adult	Female	Tbilisi		Tbilisi	Georgia	2021-05-29	Malaise trap	41.7168	44.784	GPS	440	Urban area		CaBOL team
	UMTP2	ISU	Psocoptera	Ectopsocidae	Ectopsocus briggsi	(McLachlan, 1867)		Seropian A.	1	96% pure ethanol	Freezer	Adult	Female	Tbilisi		Tbilisi	Georgia	2021-06-19	Malaise trap	41.7168	44.784	GPS	440	Urban area		CaBOL team		JJ
	UMTP2	ISU	Psocoptera	Ectopsocidae	Ectopsocus briggsi	(McLachlan, 1867)		Seropian A.	1	96% pure ethanol	Freezer	Adult	Female	Tbilisi		Tbilisi	Georgia	2021-07-10	Malaise trap	41.7168	44.784	GPS	440	Urban area		CaBOL team
	UMTP2	ISU	Psocoptera	Ectopsocidae	Ectopsocus briggsi	(McLachlan, 1867)		Seropian A.	1	96% pure ethanol	Freezer	Adult	Female	Tbilisi		Tbilisi	Georgia	2021-07-24	Malaise trap	41.7168	44.784	GPS	440	Urban area		CaBOL team				JJ2
	UMTP2	ISU	Psocoptera	Ectopsocidae	Ectopsocus briggsi	McLachlan, 1899		Seropian A.	1	96% pure ethanol	Freezer	Adult	Female	Tbilisi		Tbilisi	Georgia	2021-08-07	Malaise trap	41.7168	44.784	GPS	440	Urban area		CaBOL team
	UMTP2	ISU	Psocoptera	Ectopsocidae	Ectopsocus briggsi	McLachlan, 1899		Seropian A.	1	96% pure ethanol	Freezer	Adult	Female	Tbilisi		Tbilisi	Georgia	2021-11-06	Malaise trap	41.7168	44.784	GPS	440	Urban area		CaBOL team
	UMTP2	ISU	Psocoptera	Ectopsocidae	Ectopsocus briggsi	(McLachlan, 1867)		Seropian A.	1	96% pure ethanol	Freezer	Adult	Male	Tbilisi		Tbilisi	Georgia	2021-05-29	Malaise trap	41.7168	44.784	GPS	440	Urban area		CaBOL team
	UMTP2	ISU	Psocoptera	Ectopsocidae	Ectopsocus briggsi	(McLachlan, 1867)		Seropian A.	1	96% pure ethanol	Freezer	Adult	Male	Tbilisi		Tbilisi	Georgia	2021-05-29	Malaise trap	41.7168	44.784	GPS	440	Urban area		CaBOL team
	UMTP2	ISU	Psocoptera	Ectopsocidae	Ectopsocus briggsi	(McLachlan, 1867)		Seropian A.	1	96% pure ethanol	Freezer	Adult	Male	Tbilisi		Tbilisi	Georgia	2021-05-29	Malaise trap	41.7168	44.784	GPS	440	Urban area		CaBOL team
	UMTP2	ISU	Psocoptera	Ectopsocidae	Ectopsocus briggsi	(McLachlan, 1867)		Seropian A.	1	96% pure ethanol	Freezer	Adult	Male	Tbilisi		Tbilisi	Georgia	2021-06-05	Malaise trap	41.7168	44.784	GPS	440	Urban area		CaBOL team
	UMTP2	ISU	Psocoptera	Ectopsocidae	Ectopsocus briggsi	(McLachlan, 1867)		Seropian A.	1	96% pure ethanol	Freezer	Adult	Male	Tbilisi		Tbilisi	Georgia	2021-06-19	Malaise trap	41.7168	44.784	GPS	440	Urban area		CaBOL team
	UMTP2	ISU	Psocoptera	Ectopsocidae	Ectopsocus briggsi	(McLachlan, 1867)		Seropian A.	1	96% pure ethanol	Freezer	Adult	Male	Tbilisi		Tbilisi	Georgia	2021-06-19	Malaise trap	41.7168	44.784	GPS	440	Urban area		CaBOL team
	UMTP2	ISU	Psocoptera	Ectopsocidae	Ectopsocus briggsi	McLachlan, 1899		Seropian A.	1	96% pure ethanol	Freezer	Adult	Male	Tbilisi		Tbilisi	Georgia	2021-10-30	Malaise trap	41.7168	44.784	GPS	440	Urban area		CaBOL team
	CaBOL_46 D1P1S2	ISU	Psocoptera	Ectopsocidae	Ectopsocus meridonalis	Ribaga, 1904		Seropian A.	1	96% pure ethanol	Freezer	Adult	Female	Mashavera river	Patara Dmanisi	Kvemo Kartli	Georgia	2022-10-25	sweep net	41.3391	44.3476	GPS	835	Deciduous forest	river bank	Arsenashvili E.
	CaBOL_46 D1P1S2	ISU	Psocoptera	Ectopsocidae	Ectopsocus meridonalis	Ribaga, 1904		Seropian A.	1	96% pure ethanol	Freezer	Adult	Female	Mashavera river	Patara Dmanisi	Kvemo Kartli	Georgia	2022-10-25	sweep net	41.3391	44.3476	GPS	835	Deciduous forest	river bank	Arsenashvili E.
	CaBOL_46 D1P1S2	ISU	Psocoptera	Ectopsocidae	Ectopsocus meridonalis	Ribaga, 1904		Seropian A.	1	96% pure ethanol	Freezer	Adult	Female	Mashavera river	Patara Dmanisi	Kvemo Kartli	Georgia	2022-10-25	sweep net	41.3391	44.3476	GPS	835	Deciduous forest	river bank	Arsenashvili E.
	CaBOL_46 D1P1S2	ISU	Psocoptera	Ectopsocidae	Ectopsocus meridonalis	Ribaga, 1904		Seropian A.	1	96% pure ethanol	Freezer	Adult	Female	Mashavera river	Patara Dmanisi	Kvemo Kartli	Georgia	2022-10-25	sweep net	41.3391	44.3476	GPS	835	Deciduous forest	river bank	Arsenashvili E.
	CaBOL_46 D1P1S2	ISU	Psocoptera	Ectopsocidae	Ectopsocus meridonalis	Ribaga, 1904		Seropian A.	1	96% pure ethanol	Freezer	Adult	Female	Mashavera river	Patara Dmanisi	Kvemo Kartli	Georgia	2022-10-25	sweep net	41.3391	44.3476	GPS	835	Deciduous forest	river bank	Arsenashvili E.
		ISU	Psocoptera	Ectopsocidae	Ectopsocus vishnyakovae	Schmidt, 1993		Seropian A.	1	96% pure ethanol	Freezer	Adult	Female	Dighomi village		Tbilisi	Georgia	2022-11-19	Soil seafter	41.7815	44.7081	GPS	629	Steppe	in a leaf litter unde Carpinus orientalis	Bulbulashvili N.
	UMTP2	ISU	Psocoptera	Ectopsocidae	Ectopsocus vishnyakovae	Schmidt, 1993		Seropian A.	1	96% pure ethanol	Freezer	Adult	Female	Tbilisi		Tbilisi	Georgia	2021-08-21	Malaise trap	41.7168	44.784	GPS	440	Urban area		CaBOL team
	UMTP2	ISU	Psocoptera	Ectopsocidae	Ectopsocus vishnyakovae	Schmidt, 1993		Seropian A.	1	96% pure ethanol	Freezer	Adult	Female	Tbilisi		Tbilisi	Georgia	2021-05-29	Malaise trap	41.7168	44.784	GPS	440	Urban area		CaBOL team
	UMTP2	ISU	Psocoptera	Ectopsocidae	Ectopsocus vishnyakovae	Schmidt, 1993		Seropian A.	1	96% pure ethanol	Freezer	Adult	Female	Tbilisi		Tbilisi	Georgia	2021-05-29	Malaise trap	41.7168	44.784	GPS	440	Urban area		CaBOL team
	UMTP2	ISU	Psocoptera	Ectopsocidae	Ectopsocus vishnyakovae	Schmidt, 1993		Seropian A.	1	96% pure ethanol	Freezer	Adult	Female	Tbilisi		Tbilisi	Georgia	2021-05-29	Malaise trap	41.7168	44.784	GPS	440	Urban area		CaBOL team
	UMTP2	ISU	Psocoptera	Ectopsocidae	Ectopsocus vishnyakovae	Schmidt, 1993		Seropian A.	1	96% pure ethanol	Freezer	Adult	Female	Tbilisi		Tbilisi	Georgia	2021-05-29	Malaise trap	41.7168	44.784	GPS	440	Urban area		CaBOL team
	UMTP2	ISU	Psocoptera	Ectopsocidae	Ectopsocus vishnyakovae	Schmidt, 1993		Seropian A.	1	96% pure ethanol	Freezer	Adult	Female	Tbilisi		Tbilisi	Georgia	2021-05-29	Malaise trap	41.7168	44.784	GPS	440	Urban area		CaBOL team
	UMTP2	ISU	Psocoptera	Ectopsocidae	Ectopsocus vishnyakovae	Schmidt, 1993		Seropian A.	1	96% pure ethanol	Freezer	Adult	Female	Tbilisi		Tbilisi	Georgia	2021-06-05	Malaise trap	41.7168	44.784	GPS	440	Urban area		CaBOL team
	UMTP2	ISU	Psocoptera	Ectopsocidae	Ectopsocus vishnyakovae	Schmidt, 1993		Seropian A.	1	96% pure ethanol	Freezer	Adult	Female	Tbilisi		Tbilisi	Georgia	2021-06-05	Malaise trap	41.7168	44.784	GPS	440	Urban area		CaBOL team
	UMTP2	ISU	Psocoptera	Ectopsocidae	Ectopsocus vishnyakovae	Schmidt, 1993		Seropian A.	1	96% pure ethanol	Freezer	Adult	Female	Tbilisi		Tbilisi	Georgia	2021-06-05	Malaise trap	41.7168	44.784	GPS	440	Urban area		CaBOL team
	UMTP2	ISU	Psocoptera	Ectopsocidae	Ectopsocus vishnyakovae	Schmidt, 1993		Seropian A.	1	96% pure ethanol	Freezer	Adult	Female	Tbilisi		Tbilisi	Georgia	2021-06-05	Malaise trap	41.7168	44.784	GPS	440	Urban area		CaBOL team
	UMTP2	ISU	Psocoptera	Ectopsocidae	Ectopsocus vishnyakovae	Schmidt, 1993		Seropian A.	1	96% pure ethanol	Freezer	Adult	Female	Tbilisi		Tbilisi	Georgia	2021-06-05	Malaise trap	41.7168	44.784	GPS	440	Urban area		CaBOL team
	UMTP2	ISU	Psocoptera	Ectopsocidae	Ectopsocus vishnyakovae	Schmidt, 1993		Seropian A.	1	96% pure ethanol	Freezer	Adult	Female	Tbilisi		Tbilisi	Georgia	2021-06-05	Malaise trap	41.7168	44.784	GPS	440	Urban area		CaBOL team
	UMTP2	ISU	Psocoptera	Ectopsocidae	Ectopsocus vishnyakovae	Schmidt, 1993		Seropian A.	1	96% pure ethanol	Freezer	Adult	Female	Tbilisi		Tbilisi	Georgia	2021-06-05	Malaise trap	41.7168	44.784	GPS	440	Urban area		CaBOL team
	UMTP2	ISU	Psocoptera	Ectopsocidae	Ectopsocus vishnyakovae	Schmidt, 1993		Seropian A.	1	96% pure ethanol	Freezer	Adult	Female	Tbilisi		Tbilisi	Georgia	2021-06-05	Malaise trap	41.7168	44.784	GPS	440	Urban area		CaBOL team
	UMTP2	ISU	Psocoptera	Ectopsocidae	Ectopsocus vishnyakovae	Schmidt, 1993		Seropian A.	1	96% pure ethanol	Freezer	Adult	Female	Tbilisi		Tbilisi	Georgia	2021-06-05	Malaise trap	41.7168	44.784	GPS	440	Urban area		CaBOL team
	UMTP2	ISU	Psocoptera	Ectopsocidae	Ectopsocus vishnyakovae	Schmidt, 1993		Seropian A.	1	96% pure ethanol	Freezer	Adult	Female	Tbilisi		Tbilisi	Georgia	2021-06-19	Malaise trap	41.7168	44.784	GPS	440	Urban area		CaBOL team
	UMTP2	ISU	Psocoptera	Ectopsocidae	Ectopsocus vishnyakovae	Schmidt, 1993		Seropian A.	1	96% pure ethanol	Freezer	Adult	Female	Tbilisi		Tbilisi	Georgia	2021-06-19	Malaise trap	41.7168	44.784	GPS	440	Urban area		CaBOL team
	UMTP2	ISU	Psocoptera	Ectopsocidae	Ectopsocus vishnyakovae	Schmidt, 1993		Seropian A.	1	96% pure ethanol	Freezer	Adult	Female	Tbilisi		Tbilisi	Georgia	2021-06-19	Malaise trap	41.7168	44.784	GPS	440	Urban area		CaBOL team
	UMTP2	ISU	Psocoptera	Ectopsocidae	Ectopsocus vishnyakovae	Schmidt, 1993		Seropian A.	1	96% pure ethanol	Freezer	Adult	Female	Tbilisi		Tbilisi	Georgia	2021-06-19	Malaise trap	41.7168	44.784	GPS	440	Urban area		CaBOL team
	UMTP2	ISU	Psocoptera	Ectopsocidae	Ectopsocus vishnyakovae	Schmidt, 1993		Seropian A.	1	96% pure ethanol	Freezer	Adult	Female	Tbilisi		Tbilisi	Georgia	2021-06-19	Malaise trap	41.7168	44.784	GPS	440	Urban area		CaBOL team
	UMTP2	ISU	Psocoptera	Ectopsocidae	Ectopsocus vishnyakovae	Schmidt, 1993		Seropian A.	1	96% pure ethanol	Freezer	Adult	Female	Tbilisi		Tbilisi	Georgia	2021-06-19	Malaise trap	41.7168	44.784	GPS	440	Urban area		CaBOL team
	UMTP2	ISU	Psocoptera	Ectopsocidae	Ectopsocus vishnyakovae	Schmidt, 1993		Seropian A.	1	96% pure ethanol	Freezer	Adult	Female	Tbilisi		Tbilisi	Georgia	2021-06-19	Malaise trap	41.7168	44.784	GPS	440	Urban area		CaBOL team
	UMTP2	ISU	Psocoptera	Ectopsocidae	Ectopsocus vishnyakovae	Schmidt, 1993		Seropian A.	1	96% pure ethanol	Freezer	Adult	Female	Tbilisi		Tbilisi	Georgia	2021-06-19	Malaise trap	41.7168	44.784	GPS	440	Urban area		CaBOL team
	UMTP2	ISU	Psocoptera	Ectopsocidae	Ectopsocus vishnyakovae	Schmidt, 1993		Seropian A.	1	96% pure ethanol	Freezer	Adult	Female	Tbilisi		Tbilisi	Georgia	2021-06-19	Malaise trap	41.7168	44.784	GPS	440	Urban area		CaBOL team
	UMTP2	ISU	Psocoptera	Ectopsocidae	Ectopsocus vishnyakovae	Schmidt, 1993		Seropian A.	1	96% pure ethanol	Freezer	Adult	Female	Tbilisi		Tbilisi	Georgia	2021-06-19	Malaise trap	41.7168	44.784	GPS	440	Urban area		CaBOL team
	UMTP2	ISU	Psocoptera	Ectopsocidae	Ectopsocus vishnyakovae	Schmidt, 1993		Seropian A.	1	96% pure ethanol	Freezer	Adult	Female	Tbilisi		Tbilisi	Georgia	2021-06-19	Malaise trap	41.7168	44.784	GPS	440	Urban area		CaBOL team
	UMTP2	ISU	Psocoptera	Ectopsocidae	Ectopsocus vishnyakovae	Schmidt, 1993		Seropian A.	1	96% pure ethanol	Freezer	Adult	Female	Tbilisi		Tbilisi	Georgia	2021-06-19	Malaise trap	41.7168	44.784	GPS	440	Urban area		CaBOL team
	UMTP2	ISU	Psocoptera	Ectopsocidae	Ectopsocus vishnyakovae	Schmidt, 1993		Seropian A.	1	96% pure ethanol	Freezer	Adult	Female	Tbilisi		Tbilisi	Georgia	2021-06-19	Malaise trap	41.7168	44.784	GPS	440	Urban area		CaBOL team
	UMTP2	ISU	Psocoptera	Ectopsocidae	Ectopsocus vishnyakovae	Schmidt, 1993		Seropian A.	1	96% pure ethanol	Freezer	Adult	Female	Tbilisi		Tbilisi	Georgia	2021-06-19	Malaise trap	41.7168	44.784	GPS	440	Urban area		CaBOL team
	UMTP2	ISU	Psocoptera	Ectopsocidae	Ectopsocus vishnyakovae	Schmidt, 1993		Seropian A.	1	96% pure ethanol	Freezer	Adult	Female	Tbilisi		Tbilisi	Georgia	2021-06-19	Malaise trap	41.7168	44.784	GPS	440	Urban area		CaBOL team
	UMTP2	ISU	Psocoptera	Ectopsocidae	Ectopsocus vishnyakovae	Schmidt, 1993		Seropian A.	1	96% pure ethanol	Freezer	Adult	Female	Tbilisi		Tbilisi	Georgia	2021-06-19	Malaise trap	41.7168	44.784	GPS	440	Urban area		CaBOL team
	UMTP2	ISU	Psocoptera	Ectopsocidae	Ectopsocus vishnyakovae	Schmidt, 1993		Seropian A.	1	96% pure ethanol	Freezer	Adult	Female	Tbilisi		Tbilisi	Georgia	2021-06-19	Malaise trap	41.7168	44.784	GPS	440	Urban area		CaBOL team
	UMTP2	ISU	Psocoptera	Ectopsocidae	Ectopsocus vishnyakovae	Schmidt, 1993		Seropian A.	1	96% pure ethanol	Freezer	Adult	Female	Tbilisi		Tbilisi	Georgia	2021-06-19	Malaise trap	41.7168	44.784	GPS	440	Urban area		CaBOL team
	UMTP2	ISU	Psocoptera	Ectopsocidae	Ectopsocus vishnyakovae	Schmidt, 1993		Seropian A.	1	96% pure ethanol	Freezer	Adult	Female	Tbilisi		Tbilisi	Georgia	2021-06-19	Malaise trap	41.7168	44.784	GPS	440	Urban area		CaBOL team
	UMTP2	ISU	Psocoptera	Ectopsocidae	Ectopsocus vishnyakovae	Schmidt, 1993		Seropian A.	1	96% pure ethanol	Freezer	Adult	Female	Tbilisi		Tbilisi	Georgia	2021-06-19	Malaise trap	41.7168	44.784	GPS	440	Urban area		CaBOL team
	UMTP2	ISU	Psocoptera	Ectopsocidae	Ectopsocus vishnyakovae	Schmidt, 1993		Seropian A.	1	96% pure ethanol	Freezer	Adult	Female	Tbilisi		Tbilisi	Georgia	2021-06-19	Malaise trap	41.7168	44.784	GPS	440	Urban area		CaBOL team
	UMTP2	ISU	Psocoptera	Ectopsocidae	Ectopsocus vishnyakovae	Schmidt, 1993		Seropian A.	1	96% pure ethanol	Freezer	Adult	Female	Tbilisi		Tbilisi	Georgia	2021-06-19	Malaise trap	41.7168	44.784	GPS	440	Urban area		CaBOL team
	UMTP2	ISU	Psocoptera	Ectopsocidae	Ectopsocus vishnyakovae	Schmidt, 1993		Seropian A.	1	96% pure ethanol	Freezer	Adult	Female	Tbilisi		Tbilisi	Georgia	2021-06-19	Malaise trap	41.7168	44.784	GPS	440	Urban area		CaBOL team
	UMTP2	ISU	Psocoptera	Ectopsocidae	Ectopsocus vishnyakovae	Schmidt, 1993		Seropian A.	1	96% pure ethanol	Freezer	Adult	Female	Tbilisi		Tbilisi	Georgia	2021-06-19	Malaise trap	41.7168	44.784	GPS	440	Urban area		CaBOL team
	UMTP2	ISU	Psocoptera	Ectopsocidae	Ectopsocus vishnyakovae	Schmidt, 1993		Seropian A.	1	96% pure ethanol	Freezer	Adult	Female	Tbilisi		Tbilisi	Georgia	2021-06-19	Malaise trap	41.7168	44.784	GPS	440	Urban area		CaBOL team
	UMTP2	ISU	Psocoptera	Ectopsocidae	Ectopsocus vishnyakovae	Schmidt, 1993		Seropian A.	1	96% pure ethanol	Freezer	Adult	Female	Tbilisi		Tbilisi	Georgia	2021-06-19	Malaise trap	41.7168	44.784	GPS	440	Urban area		CaBOL team
	UMTP2	ISU	Psocoptera	Ectopsocidae	Ectopsocus vishnyakovae	Schmidt, 1993		Seropian A.	1	96% pure ethanol	Freezer	Adult	Female	Tbilisi		Tbilisi	Georgia	2021-06-19	Malaise trap	41.7168	44.784	GPS	440	Urban area		CaBOL team
	UMTP2	ISU	Psocoptera	Ectopsocidae	Ectopsocus vishnyakovae	Schmidt, 1993		Seropian A.	1	96% pure ethanol	Freezer	Adult	Female	Tbilisi		Tbilisi	Georgia	2021-06-19	Malaise trap	41.7168	44.784	GPS	440	Urban area		CaBOL team
	UMTP2	ISU	Psocoptera	Ectopsocidae	Ectopsocus vishnyakovae	Schmidt, 1993		Seropian A.	1	96% pure ethanol	Freezer	Adult	Female	Tbilisi		Tbilisi	Georgia	2021-06-19	Malaise trap	41.7168	44.784	GPS	440	Urban area		CaBOL team
	UMTP2	ISU	Psocoptera	Ectopsocidae	Ectopsocus vishnyakovae	Schmidt, 1993		Seropian A.	1	96% pure ethanol	Freezer	Adult	Female	Tbilisi		Tbilisi	Georgia	2021-06-19	Malaise trap	41.7168	44.784	GPS	440	Urban area		CaBOL team
	UMTP2	ISU	Psocoptera	Ectopsocidae	Ectopsocus vishnyakovae	Schmidt, 1993		Seropian A.	1	96% pure ethanol	Freezer	Adult	Female	Tbilisi		Tbilisi	Georgia	2021-06-19	Malaise trap	41.7168	44.784	GPS	440	Urban area		CaBOL team
	UMTP2	ISU	Psocoptera	Ectopsocidae	Ectopsocus vishnyakovae	Schmidt, 1993		Seropian A.	1	96% pure ethanol	Freezer	Adult	Female	Tbilisi		Tbilisi	Georgia	2021-06-19	Malaise trap	41.7168	44.784	GPS	440	Urban area		CaBOL team
	UMTP2	ISU	Psocoptera	Ectopsocidae	Ectopsocus vishnyakovae	Schmidt, 1993		Seropian A.	1	96% pure ethanol	Freezer	Adult	Female	Tbilisi		Tbilisi	Georgia	2021-06-19	Malaise trap	41.7168	44.784	GPS	440	Urban area		CaBOL team
	UMTP2	ISU	Psocoptera	Ectopsocidae	Ectopsocus vishnyakovae	Schmidt, 1993		Seropian A.	1	96% pure ethanol	Freezer	Adult	Female	Tbilisi		Tbilisi	Georgia	2021-06-19	Malaise trap	41.7168	44.784	GPS	440	Urban area		CaBOL team
	UMTP2	ISU	Psocoptera	Ectopsocidae	Ectopsocus vishnyakovae	Schmidt, 1993		Seropian A.	1	96% pure ethanol	Freezer	Adult	Female	Tbilisi		Tbilisi	Georgia	2021-06-19	Malaise trap	41.7168	44.784	GPS	440	Urban area		CaBOL team
	UMTP2	ISU	Psocoptera	Ectopsocidae	Ectopsocus vishnyakovae	Schmidt, 1993		Seropian A.	1	96% pure ethanol	Freezer	Adult	Female	Tbilisi		Tbilisi	Georgia	2021-06-19	Malaise trap	41.7168	44.784	GPS	440	Urban area		CaBOL team
	UMTP2	ISU	Psocoptera	Ectopsocidae	Ectopsocus vishnyakovae	Schmidt, 1993		Seropian A.	1	96% pure ethanol	Freezer	Adult	Female	Tbilisi		Tbilisi	Georgia	2021-06-19	Malaise trap	41.7168	44.784	GPS	440	Urban area		CaBOL team
	UMTP2	ISU	Psocoptera	Ectopsocidae	Ectopsocus vishnyakovae	Schmidt, 1993		Seropian A.	1	96% pure ethanol	Freezer	Adult	Female	Tbilisi		Tbilisi	Georgia	2021-06-19	Malaise trap	41.7168	44.784	GPS	440	Urban area		CaBOL team
	UMTP2	ISU	Psocoptera	Ectopsocidae	Ectopsocus vishnyakovae	Schmidt, 1993		Seropian A.	1	96% pure ethanol	Freezer	Adult	Female	Tbilisi		Tbilisi	Georgia	2021-06-19	Malaise trap	41.7168	44.784	GPS	440	Urban area		CaBOL team
	UMTP2	ISU	Psocoptera	Ectopsocidae	Ectopsocus vishnyakovae	Schmidt, 1993		Seropian A.	1	96% pure ethanol	Freezer	Adult	Female	Tbilisi		Tbilisi	Georgia	2021-06-19	Malaise trap	41.7168	44.784	GPS	440	Urban area		CaBOL team
	UMTP2	ISU	Psocoptera	Ectopsocidae	Ectopsocus vishnyakovae	Schmidt, 1993		Seropian A.	1	96% pure ethanol	Freezer	Adult	Female	Tbilisi		Tbilisi	Georgia	2021-07-10	Malaise trap	41.7168	44.784	GPS	440	Urban area		CaBOL team
	UMTP2	ISU	Psocoptera	Ectopsocidae	Ectopsocus vishnyakovae	Schmidt, 1993		Seropian A.	1	96% pure ethanol	Freezer	Adult	Female	Tbilisi		Tbilisi	Georgia	2021-07-10	Malaise trap	41.7168	44.784	GPS	440	Urban area		CaBOL team
	UMTP2	ISU	Psocoptera	Ectopsocidae	Ectopsocus vishnyakovae	Schmidt, 1993		Seropian A.	1	96% pure ethanol	Freezer	Adult	Female	Tbilisi		Tbilisi	Georgia	2021-07-10	Malaise trap	41.7168	44.784	GPS	440	Urban area		CaBOL team
	UMTP2	ISU	Psocoptera	Ectopsocidae	Ectopsocus vishnyakovae	Schmidt, 1993		Seropian A.	1	96% pure ethanol	Freezer	Adult	Female	Tbilisi		Tbilisi	Georgia	2021-07-10	Malaise trap	41.7168	44.784	GPS	440	Urban area		CaBOL team
		ISU	Psocoptera	Ectopsocidae	Lachesilla pedicularia	(Linnaeus, 1768)		Seropian A.	1	96% pure ethanol	Freezer	Adult	Female	Kintrishi National Park	Lesser Causasus	Adjara	Georgia	2018-09-07	Malaise trap 18	41.7616	42.1158	GPS	2450	Subalpine meadow		GGBC (CaBOL) team
		ISU	Psocoptera	Ectopsocidae	Lachesilla pedicularia	(Linnaeus, 1768)		Seropian A.	1	96% pure ethanol	Freezer	Adult	Male	Kintrishi National Park	Lesser Causasus	Adjara	Georgia	2018-09-07	Malaise trap 18	41.7616	42.1158	GPS	2450	Subalpine meadow		GGBC (CaBOL) team
		ISU	Psocoptera	Ectopsocidae	Ectopsocopsis cryptomeriae	(Enderlein, 1907)		Seropian A.	1	96% pure ethanol	Freezer	Adult	Female	Kintrishi National Park	Lesser Causasus	Adjara	Georgia	2018-08-24	Malaise trap 16	41.7625	42.1157	GPS	2465	Subalpine meadow		GGBC (CaBOL) team
		ISU	Psocoptera	Ectopsocidae	Ectopsocopsis cryptomeriae	(Enderlein, 1907)		Seropian A.	1	96% pure ethanol	Freezer	Adult	Female	Kintrishi National Park	Lesser Causasus	Adjara	Georgia	2018-09-21	Malaise trap	41.7621	41.9785	GPS	318	Deciduous forest	River bank	GGBC (CaBOL) team
		ISU	Psocoptera	Ectopsocidae	Ectopsocopsis cryptomeriae	(Enderlein, 1907)		Seropian A.	1	96% pure ethanol	Freezer	Adult	Female	Kintrishi National Park	Lesser Causasus	Adjara	Georgia	2018-09-21	Malaise trap	41.7621	41.9785	GPS	318	Deciduous forest	River bank	GGBC (CaBOL) team
		ISU	Psocoptera	Ectopsocidae	Ectopsocopsis cryptomeriae	(Enderlein, 1907)		Seropian A.	1	96% pure ethanol	Freezer	Adult	Female	Kintrishi National Park	Lesser Causasus	Adjara	Georgia	2018-11-03	Malaise trap	41.7621	41.9785	GPS	318	Deciduous forest	River bank	GGBC (CaBOL) team
		ISU	Psocoptera	Ectopsocidae	Ectopsocopsis cryptomeriae	(Enderlein, 1907)		Seropian A.	1	96% pure ethanol	Freezer	Adult	Male	Kintrishi National Park	Lesser Causasus	Adjara	Georgia	2018-07-27	Malaise trap 8	41.7378	41.9786	GPS	403	Deciduous forest	River bank	GGBC (CaBOL) team
		ISU	Psocoptera	Ectopsocidae	Ectopsocopsis cryptomeriae	(Enderlein, 1907)		Seropian A.	1	96% pure ethanol	Freezer	Adult	Male	Kintrishi National Park	Lesser Causasus	Adjara	Georgia	2018-11-03	Malaise trap	41.7621	41.9785	GPS	318	Deciduous forest	River bank	GGBC (CaBOL) team
		ISU	Psocoptera	Ectopsocidae	Ectopsocopsis cryptomeriae	(Enderlein, 1907)		Seropian A.	1	96% pure ethanol	Freezer	Adult	Male	Kintrishi National Park	Lesser Causasus	Adjara	Georgia	2018-11-03	Malaise trap	41.7621	41.9785	GPS	318	Deciduous forest	River bank	GGBC (CaBOL) team
		ISU	Psocoptera	Ectopsocidae	Ectopsocopsis cryptomeriae	(Enderlein, 1907)		Seropian A.	1	96% pure ethanol	Freezer	Adult	Male	Kintrishi National Park	Lesser Causasus	Adjara	Georgia	2018-11-03	Malaise trap	41.7621	41.9785	GPS	318	Deciduous forest	River bank	GGBC (CaBOL) team
		ISU	Psocoptera	Ectopsocidae	Ectopsocopsis cryptomeriae	(Enderlein, 1907)		Seropian A.	1	96% pure ethanol	Freezer	Adult	Male	Dedoplistskaro		Kakheti	Georgia	2021-04-21	Malaise trap	41.4641	46.0951	GPS	795	Urban	in guesthuse backyard	CaBOl team
	UMTP2	ISU	Psocoptera	Ectopsocidae	Ectopsocopsis cryptomeriae	(Enderlein, 1907)		Seropian A.	1	96% pure ethanol	Freezer	Adult	Female	Tbilisi		Tbilisi	Georgia	2021-05-22	Malaise trap	41.7168	44.784	GPS	440	Urban area		CaBOL team
	UMTP2	ISU	Psocoptera	Ectopsocidae	Ectopsocopsis cryptomeriae	(Enderlein, 1907)		Seropian A.	1	96% pure ethanol	Freezer	Adult	Female	Tbilisi		Tbilisi	Georgia	2021-05-22	Malaise trap	41.7168	44.784	GPS	440	Urban area		CaBOL team
	UMTP2	ISU	Psocoptera	Ectopsocidae	Ectopsocopsis cryptomeriae	(Enderlein, 1907)		Seropian A.	1	96% pure ethanol	Freezer	Adult	Female	Tbilisi		Tbilisi	Georgia	2021-05-22	Malaise trap	41.7168	44.784	GPS	440	Urban area		CaBOL team
	UMTP2	ISU	Psocoptera	Ectopsocidae	Ectopsocopsis cryptomeriae	(Enderlein, 1907)		Seropian A.	1	96% pure ethanol	Freezer	Adult	Female	Tbilisi		Tbilisi	Georgia	2021-05-22	Malaise trap	41.7168	44.784	GPS	440	Urban area		CaBOL team
	UMTP2	ISU	Psocoptera	Ectopsocidae	Ectopsocopsis cryptomeriae	(Enderlein, 1907)		Seropian A.	1	96% pure ethanol	Freezer	Adult	Female	Tbilisi		Tbilisi	Georgia	2021-05-22	Malaise trap	41.7168	44.784	GPS	440	Urban area		CaBOL team
	UMTP2	ISU	Psocoptera	Ectopsocidae	Ectopsocopsis cryptomeriae	(Enderlein, 1907)		Seropian A.	1	96% pure ethanol	Freezer	Adult	Female	Tbilisi		Tbilisi	Georgia	2021-05-22	Malaise trap	41.7168	44.784	GPS	440	Urban area		CaBOL team
	UMTP2	ISU	Psocoptera	Ectopsocidae	Ectopsocopsis cryptomeriae	(Enderlein, 1907)		Seropian A.	1	96% pure ethanol	Freezer	Adult	Female	Tbilisi		Tbilisi	Georgia	2021-05-22	Malaise trap	41.7168	44.784	GPS	440	Urban area		CaBOL team
	UMTP2	ISU	Psocoptera	Ectopsocidae	Ectopsocopsis cryptomeriae	(Enderlein, 1907)		Seropian A.	1	96% pure ethanol	Freezer	Adult	Female	Tbilisi		Tbilisi	Georgia	2021-05-22	Malaise trap	41.7168	44.784	GPS	440	Urban area		CaBOL team
	UMTP2	ISU	Psocoptera	Ectopsocidae	Ectopsocopsis cryptomeriae	(Enderlein, 1907)		Seropian A.	1	96% pure ethanol	Freezer	Adult	Female	Tbilisi		Tbilisi	Georgia	2021-05-22	Malaise trap	41.7168	44.784	GPS	440	Urban area		CaBOL team
	UMTP2	ISU	Psocoptera	Ectopsocidae	Ectopsocopsis cryptomeriae	(Enderlein, 1907)		Seropian A.	1	96% pure ethanol	Freezer	Adult	Female	Tbilisi		Tbilisi	Georgia	2021-05-22	Malaise trap	41.7168	44.784	GPS	440	Urban area		CaBOL team
	UMTP2	ISU	Psocoptera	Ectopsocidae	Ectopsocopsis cryptomeriae	(Enderlein, 1907)		Seropian A.	1	96% pure ethanol	Freezer	Adult	Female	Tbilisi		Tbilisi	Georgia	2021-05-22	Malaise trap	41.7168	44.784	GPS	440	Urban area		CaBOL team
	UMTP2	ISU	Psocoptera	Ectopsocidae	Ectopsocopsis cryptomeriae	(Enderlein, 1907)		Seropian A.	1	96% pure ethanol	Freezer	Adult	Female	Tbilisi		Tbilisi	Georgia	2021-05-22	Malaise trap	41.7168	44.784	GPS	440	Urban area		CaBOL team
	UMTP2	ISU	Psocoptera	Ectopsocidae	Ectopsocopsis cryptomeriae	(Enderlein, 1907)		Seropian A.	1	96% pure ethanol	Freezer	Adult	Female	Tbilisi		Tbilisi	Georgia	2021-05-22	Malaise trap	41.7168	44.784	GPS	440	Urban area		CaBOL team
	UMTP2	ISU	Psocoptera	Ectopsocidae	Ectopsocopsis cryptomeriae	(Enderlein, 1907)		Seropian A.	1	96% pure ethanol	Freezer	Adult	Female	Tbilisi		Tbilisi	Georgia	2021-05-22	Malaise trap	41.7168	44.784	GPS	440	Urban area		CaBOL team
	UMTP2	ISU	Psocoptera	Ectopsocidae	Ectopsocopsis cryptomeriae	(Enderlein, 1907)		Seropian A.	1	96% pure ethanol	Freezer	Adult	Female	Tbilisi		Tbilisi	Georgia	2021-05-22	Malaise trap	41.7168	44.784	GPS	440	Urban area		CaBOL team
	UMTP2	ISU	Psocoptera	Ectopsocidae	Ectopsocopsis cryptomeriae	(Enderlein, 1907)		Seropian A.	1	96% pure ethanol	Freezer	Adult	Female	Tbilisi		Tbilisi	Georgia	2021-05-22	Malaise trap	41.7168	44.784	GPS	440	Urban area		CaBOL team
	UMTP2	ISU	Psocoptera	Ectopsocidae	Ectopsocopsis cryptomeriae	(Enderlein, 1907)		Seropian A.	1	96% pure ethanol	Freezer	Adult	Female	Tbilisi		Tbilisi	Georgia	2021-05-22	Malaise trap	41.7168	44.784	GPS	440	Urban area		CaBOL team
	UMTP2	ISU	Psocoptera	Ectopsocidae	Ectopsocopsis cryptomeriae	(Enderlein, 1907)		Seropian A.	1	96% pure ethanol	Freezer	Adult	Female	Tbilisi		Tbilisi	Georgia	2021-05-22	Malaise trap	41.7168	44.784	GPS	440	Urban area		CaBOL team
	UMTP2	ISU	Psocoptera	Ectopsocidae	Ectopsocopsis cryptomeriae	(Enderlein, 1907)		Seropian A.	1	96% pure ethanol	Freezer	Adult	Female	Tbilisi		Tbilisi	Georgia	2021-05-22	Malaise trap	41.7168	44.784	GPS	440	Urban area		CaBOL team
	UMTP2	ISU	Psocoptera	Ectopsocidae	Ectopsocopsis cryptomeriae	(Enderlein, 1907)		Seropian A.	1	96% pure ethanol	Freezer	Adult	Female	Tbilisi		Tbilisi	Georgia	2021-05-22	Malaise trap	41.7168	44.784	GPS	440	Urban area		CaBOL team
	UMTP2	ISU	Psocoptera	Ectopsocidae	Ectopsocopsis cryptomeriae	(Enderlein, 1907)		Seropian A.	1	96% pure ethanol	Freezer	Adult	Female	Tbilisi		Tbilisi	Georgia	2021-05-22	Malaise trap	41.7168	44.784	GPS	440	Urban area		CaBOL team
	UMTP2	ISU	Psocoptera	Ectopsocidae	Ectopsocopsis cryptomeriae	(Enderlein, 1907)		Seropian A.	1	96% pure ethanol	Freezer	Adult	Female	Tbilisi		Tbilisi	Georgia	2021-05-22	Malaise trap	41.7168	44.784	GPS	440	Urban area		CaBOL team
	UMTP2	ISU	Psocoptera	Ectopsocidae	Ectopsocopsis cryptomeriae	(Enderlein, 1907)		Seropian A.	1	96% pure ethanol	Freezer	Adult	Female	Tbilisi		Tbilisi	Georgia	2021-05-22	Malaise trap	41.7168	44.784	GPS	440	Urban area		CaBOL team
	UMTP2	ISU	Psocoptera	Ectopsocidae	Ectopsocopsis cryptomeriae	(Enderlein, 1907)		Seropian A.	1	96% pure ethanol	Freezer	Adult	Female	Tbilisi		Tbilisi	Georgia	2021-05-22	Malaise trap	41.7168	44.784	GPS	440	Urban area		CaBOL team
	UMTP2	ISU	Psocoptera	Ectopsocidae	Ectopsocopsis cryptomeriae	(Enderlein, 1907)		Seropian A.	1	96% pure ethanol	Freezer	Adult	Female	Tbilisi		Tbilisi	Georgia	2021-05-22	Malaise trap	41.7168	44.784	GPS	440	Urban area		CaBOL team
	UMTP2	ISU	Psocoptera	Ectopsocidae	Ectopsocopsis cryptomeriae	(Enderlein, 1907)		Seropian A.	1	96% pure ethanol	Freezer	Adult	Female	Tbilisi		Tbilisi	Georgia	2021-05-22	Malaise trap	41.7168	44.784	GPS	440	Urban area		CaBOL team
	UMTP2	ISU	Psocoptera	Ectopsocidae	Ectopsocopsis cryptomeriae	(Enderlein, 1907)		Seropian A.	1	96% pure ethanol	Freezer	Adult	Male	Tbilisi		Tbilisi	Georgia	2021-05-22	Malaise trap	41.7168	44.784	GPS	440	Urban area		CaBOL team
	UMTP2	ISU	Psocoptera	Ectopsocidae	Ectopsocopsis cryptomeriae	(Enderlein, 1907)		Seropian A.	1	96% pure ethanol	Freezer	Adult	Male	Tbilisi		Tbilisi	Georgia	2021-05-22	Malaise trap	41.7168	44.784	GPS	440	Urban area		CaBOL team
	UMTP2	ISU	Psocoptera	Ectopsocidae	Ectopsocopsis cryptomeriae	(Enderlein, 1907)		Seropian A.	1	96% pure ethanol	Freezer	Adult	Male	Tbilisi		Tbilisi	Georgia	2021-05-22	Malaise trap	41.7168	44.784	GPS	440	Urban area		CaBOL team
	UMTP2	ISU	Psocoptera	Ectopsocidae	Ectopsocopsis cryptomeriae	(Enderlein, 1907)		Seropian A.	1	96% pure ethanol	Freezer	Adult	Male	Tbilisi		Tbilisi	Georgia	2021-05-22	Malaise trap	41.7168	44.784	GPS	440	Urban area		CaBOL team
	UMTP2	ISU	Psocoptera	Ectopsocidae	Ectopsocopsis cryptomeriae	(Enderlein, 1907)		Seropian A.	1	96% pure ethanol	Freezer	Adult	Male	Tbilisi		Tbilisi	Georgia	2021-05-22	Malaise trap	41.7168	44.784	GPS	440	Urban area		CaBOL team
	UMTP2	ISU	Psocoptera	Ectopsocidae	Ectopsocopsis cryptomeriae	(Enderlein, 1907)		Seropian A.	1	96% pure ethanol	Freezer	Adult	Male	Tbilisi		Tbilisi	Georgia	2021-05-22	Malaise trap	41.7168	44.784	GPS	440	Urban area		CaBOL team
	UMTP2	ISU	Psocoptera	Ectopsocidae	Ectopsocopsis cryptomeriae	(Enderlein, 1907)		Seropian A.	1	96% pure ethanol	Freezer	Adult	Male	Tbilisi		Tbilisi	Georgia	2021-05-22	Malaise trap	41.7168	44.784	GPS	440	Urban area		CaBOL team
	UMTP2	ISU	Psocoptera	Ectopsocidae	Ectopsocopsis cryptomeriae	(Enderlein, 1907)		Seropian A.	1	96% pure ethanol	Freezer	Adult	Male	Tbilisi		Tbilisi	Georgia	2021-05-22	Malaise trap	41.7168	44.784	GPS	440	Urban area		CaBOL team
	UMTP2	ISU	Psocoptera	Ectopsocidae	Ectopsocopsis cryptomeriae	(Enderlein, 1907)		Seropian A.	1	96% pure ethanol	Freezer	Adult	Male	Tbilisi		Tbilisi	Georgia	2021-05-22	Malaise trap	41.7168	44.784	GPS	440	Urban area		CaBOL team
	UMTP2	ISU	Psocoptera	Ectopsocidae	Ectopsocopsis cryptomeriae	(Enderlein, 1907)		Seropian A.	1	96% pure ethanol	Freezer	Adult	Male	Tbilisi		Tbilisi	Georgia	2021-05-22	Malaise trap	41.7168	44.784	GPS	440	Urban area		CaBOL team
	UMTP2	ISU	Psocoptera	Ectopsocidae	Ectopsocopsis cryptomeriae	(Enderlein, 1907)		Seropian A.	1	96% pure ethanol	Freezer	Adult	Male	Tbilisi		Tbilisi	Georgia	2021-05-22	Malaise trap	41.7168	44.784	GPS	440	Urban area		CaBOL team
	UMTP2	ISU	Psocoptera	Ectopsocidae	Ectopsocopsis cryptomeriae	(Enderlein, 1907)		Seropian A.	1	96% pure ethanol	Freezer	Adult	Male	Tbilisi		Tbilisi	Georgia	2021-05-22	Malaise trap	41.7168	44.784	GPS	440	Urban area		CaBOL team
	UMTP2	ISU	Psocoptera	Ectopsocidae	Ectopsocopsis cryptomeriae	(Enderlein, 1907)		Seropian A.	1	96% pure ethanol	Freezer	Adult	Male	Tbilisi		Tbilisi	Georgia	2021-05-22	Malaise trap	41.7168	44.784	GPS	440	Urban area		CaBOL team
	UMTP2	ISU	Psocoptera	Ectopsocidae	Ectopsocopsis cryptomeriae	(Enderlein, 1907)		Seropian A.	1	96% pure ethanol	Freezer	Adult	Male	Tbilisi		Tbilisi	Georgia	2021-05-22	Malaise trap	41.7168	44.784	GPS	440	Urban area		CaBOL team
	UMTP2	ISU	Psocoptera	Ectopsocidae	Ectopsocopsis cryptomeriae	(Enderlein, 1907)		Seropian A.	1	96% pure ethanol	Freezer	Adult	Male	Tbilisi		Tbilisi	Georgia	2021-05-22	Malaise trap	41.7168	44.784	GPS	440	Urban area		CaBOL team
	UMTP2	ISU	Psocoptera	Ectopsocidae	Ectopsocopsis cryptomeriae	(Enderlein, 1907)		Seropian A.	1	96% pure ethanol	Freezer	Adult	Male	Tbilisi		Tbilisi	Georgia	2021-05-22	Malaise trap	41.7168	44.784	GPS	440	Urban area		CaBOL team
	UMTP2	ISU	Psocoptera	Ectopsocidae	Ectopsocopsis cryptomeriae	(Enderlein, 1907)		Seropian A.	1	96% pure ethanol	Freezer	Adult	Male	Tbilisi		Tbilisi	Georgia	2021-05-22	Malaise trap	41.7168	44.784	GPS	440	Urban area		CaBOL team
	UMTP2	ISU	Psocoptera	Ectopsocidae	Ectopsocopsis cryptomeriae	(Enderlein, 1907)		Seropian A.	1	96% pure ethanol	Freezer	Adult	Male	Tbilisi		Tbilisi	Georgia	2021-05-22	Malaise trap	41.7168	44.784	GPS	440	Urban area		CaBOL team
	UMTP2	ISU	Psocoptera	Ectopsocidae	Ectopsocopsis cryptomeriae	(Enderlein, 1907)		Seropian A.	1	96% pure ethanol	Freezer	Adult	Male	Tbilisi		Tbilisi	Georgia	2021-05-22	Malaise trap	41.7168	44.784	GPS	440	Urban area		CaBOL team
	UMTP2	ISU	Psocoptera	Ectopsocidae	Ectopsocopsis cryptomeriae	(Enderlein, 1907)		Seropian A.	1	96% pure ethanol	Freezer	Adult	Male	Tbilisi		Tbilisi	Georgia	2021-05-22	Malaise trap	41.7168	44.784	GPS	440	Urban area		CaBOL team
	UMTP2	ISU	Psocoptera	Ectopsocidae	Ectopsocopsis cryptomeriae	(Enderlein, 1907)		Seropian A.	1	96% pure ethanol	Freezer	Adult	Male	Tbilisi		Tbilisi	Georgia	2021-05-22	Malaise trap	41.7168	44.784	GPS	440	Urban area		CaBOL team
	UMTP2	ISU	Psocoptera	Ectopsocidae	Ectopsocopsis cryptomeriae	(Enderlein, 1907)		Seropian A.	1	96% pure ethanol	Freezer	Adult	Male	Tbilisi		Tbilisi	Georgia	2021-05-22	Malaise trap	41.7168	44.784	GPS	440	Urban area		CaBOL team
	UMTP2	ISU	Psocoptera	Ectopsocidae	Ectopsocopsis cryptomeriae	(Enderlein, 1907)		Seropian A.	1	96% pure ethanol	Freezer	Adult	Male	Tbilisi		Tbilisi	Georgia	2021-05-22	Malaise trap	41.7168	44.784	GPS	440	Urban area		CaBOL team
		ISU	Psocoptera	Ectopsocidae	Ectopsocus briggsi	McLachlan, 1899		Seropian A.	1	96% pure ethanol	Freezer	Adult	Female	Kintrishi National Park	Lesser Causasus	Adjara	Georgia	2018-06-29	Malaise trap 2	41.7294	42.0775	GPS	1025	Deciduous forest	Khino monastery	GGBC (CaBOL) team
		ISU	Psocoptera	Ectopsocidae	Ectopsocus briggsi	McLachlan, 1899		Seropian A.	1	96% pure ethanol	Freezer	Adult	Female	Kintrishi National Park	Lesser Causasus	Adjara	Georgia	2018-06-29	Malaise trap 2	41.7294	42.0775	GPS	1025	Deciduous forest	Khino monastery	GGBC (CaBOL) team
		ISU	Psocoptera	Ectopsocidae	Ectopsocus briggsi	McLachlan, 1899		Seropian A.	1	96% pure ethanol	Freezer	Adult	Female	Kintrishi National Park	Lesser Causasus	Adjara	Georgia	2018-08-10	Malaise trap 2	41.7294	42.0775	GPS	1025	Deciduous forest	Khino monastery	GGBC (CaBOL) team
		ISU	Psocoptera	Ectopsocidae	Ectopsocus briggsi	McLachlan, 1899		Seropian A.	1	96% pure ethanol	Freezer	Adult	Female	Kintrishi National Park	Lesser Causasus	Adjara	Georgia	2018-08-10	Malaise trap 2	41.7294	42.0775	GPS	1025	Deciduous forest	Khino monastery	GGBC (CaBOL) team
		ISU	Psocoptera	Ectopsocidae	Ectopsocus briggsi	McLachlan, 1899		Seropian A.	1	96% pure ethanol	Freezer	Adult	Female	Kintrishi National Park	Lesser Causasus	Adjara	Georgia	2018-08-10	Malaise trap 2	41.7294	42.0775	GPS	1025	Deciduous forest	Khino monastery	GGBC (CaBOL) team
		ISU	Psocoptera	Ectopsocidae	Ectopsocus briggsi	McLachlan, 1899		Seropian A.	1	96% pure ethanol	Freezer	Adult	Female	Kintrishi National Park	Lesser Causasus	Adjara	Georgia	2018-08-10	Malaise trap 2	41.7294	42.0775	GPS	1025	Deciduous forest	Khino monastery	GGBC (CaBOL) team
		ISU	Psocoptera	Ectopsocidae	Ectopsocus briggsi	McLachlan, 1899		Seropian A.	1	96% pure ethanol	Freezer	Adult	Female	Kintrishi National Park	Lesser Causasus	Adjara	Georgia	2018-08-10	Malaise trap 2	41.7294	42.0775	GPS	1025	Deciduous forest	Khino monastery	GGBC (CaBOL) team
		ISU	Psocoptera	Ectopsocidae	Ectopsocus briggsi	McLachlan, 1899		Seropian A.	1	96% pure ethanol	Freezer	Adult	Female	Kintrishi National Park	Lesser Causasus	Adjara	Georgia	2018-08-24	Malaise trap 4	41.7441	42.0834	GPS	1264	Deciduous forest	Above the waterfall	GGBC (CaBOL) team
		ISU	Psocoptera	Ectopsocidae	Ectopsocus briggsi	McLachlan, 1899		Seropian A.	1	96% pure ethanol	Freezer	Adult	Female	Kintrishi National Park	Lesser Causasus	Adjara	Georgia	2018-09-21	Malaise trap 4	41.7441	42.0834	GPS	1264	Deciduous forest	Above the waterfall	GGBC (CaBOL) team
		ISU	Psocoptera	Ectopsocidae	Ectopsocus briggsi	McLachlan, 1899		Seropian A.	1	96% pure ethanol	Freezer	Adult	Female	Kintrishi National Park	Lesser Causasus	Adjara	Georgia	2018-10-19	Malaise trap 2	41.7294	42.0775	GPS	1025	Deciduous forest	Khino monastery	GGBC (CaBOL) team
		ISU	Psocoptera	Ectopsocidae	Ectopsocus briggsi	McLachlan, 1899		Seropian A.	1	96% pure ethanol	Freezer	Adult	Female	Kintrishi National Park	Lesser Causasus	Adjara	Georgia	2018-10-19	Malaise trap 2	41.7294	42.0775	GPS	1025	Deciduous forest	Khino monastery	GGBC (CaBOL) team
		ISU	Psocoptera	Ectopsocidae	Ectopsocus briggsi	McLachlan, 1899		Seropian A.	1	96% pure ethanol	Freezer	Adult	Female	Kintrishi National Park	Lesser Causasus	Adjara	Georgia	2018-10-19	Malaise trap 2	41.7294	42.0775	GPS	1025	Deciduous forest	Khino monastery	GGBC (CaBOL) team
		ISU	Psocoptera	Ectopsocidae	Ectopsocus briggsi	McLachlan, 1899		Seropian A.	1	96% pure ethanol	Freezer	Adult	Female	Kintrishi National Park	Lesser Causasus	Adjara	Georgia	2018-10-19	Malaise trap 2	41.7294	42.0775	GPS	1025	Deciduous forest	Khino monastery	GGBC (CaBOL) team
		ISU	Psocoptera	Ectopsocidae	Ectopsocus briggsi	McLachlan, 1899		Seropian A.	1	96% pure ethanol	Freezer	Adult	Female	Kintrishi National Park	Lesser Causasus	Adjara	Georgia	2018-10-19	Malaise trap 2	41.7294	42.0775	GPS	1025	Deciduous forest	Khino monastery	GGBC (CaBOL) team
		ISU	Psocoptera	Ectopsocidae	Ectopsocus briggsi	McLachlan, 1899		Seropian A.	1	96% pure ethanol	Freezer	Adult	Female	Kintrishi National Park	Lesser Causasus	Adjara	Georgia	2018-11-03	Malaise trap 2	41.7294	42.0775	GPS	1025	Deciduous forest	Khino monastery	GGBC (CaBOL) team
		ISU	Psocoptera	Ectopsocidae	Ectopsocus briggsi	McLachlan, 1899		Seropian A.	1	96% pure ethanol	Freezer	Adult	Female	Kintrishi National Park	Lesser Causasus	Adjara	Georgia	2018-11-03	Malaise trap 2	41.7294	42.0775	GPS	1025	Deciduous forest	Khino monastery	GGBC (CaBOL) team
		ISU	Psocoptera	Ectopsocidae	Ectopsocus briggsi	McLachlan, 1899		Seropian A.	1	96% pure ethanol	Freezer	Adult	Female	Kintrishi National Park	Lesser Causasus	Adjara	Georgia	2018-11-03	Malaise trap 2	41.7294	42.0775	GPS	1025	Deciduous forest	Khino monastery	GGBC (CaBOL) team
		ISU	Psocoptera	Ectopsocidae	Ectopsocus briggsi	McLachlan, 1899		Seropian A.	1	96% pure ethanol	Freezer	Adult	Female	Kintrishi National Park	Lesser Causasus	Adjara	Georgia	2018-11-03	Malaise trap 4	41.7441	42.0834	GPS	1264	Deciduous forest	Above the waterfall	GGBC (CaBOL) team
		ISU	Psocoptera	Ectopsocidae	Ectopsocus briggsi	McLachlan, 1899		Seropian A.	1	96% pure ethanol	Freezer	Adult	Female	Kintrishi National Park	Lesser Causasus	Adjara	Georgia	2018-11-03	Malaise trap 4	41.7441	42.0834	GPS	1264	Deciduous forest	Above the waterfall	GGBC (CaBOL) team
		ISU	Psocoptera	Ectopsocidae	Ectopsocus briggsi	McLachlan, 1899		Seropian A.	1	96% pure ethanol	Freezer	Adult	Male	Kintrishi National Park	Lesser Causasus	Adjara	Georgia	2018-08-10	Malaise trap 2	41.7294	42.0775	GPS	1025	Deciduous forest	Khino monastery	GGBC (CaBOL) team
		ISU	Psocoptera	Ectopsocidae	Ectopsocus briggsi	McLachlan, 1899		Seropian A.	1	96% pure ethanol	Freezer	Adult	Male	Kintrishi National Park	Lesser Causasus	Adjara	Georgia	2018-08-10	Malaise trap 2	41.7294	42.0775	GPS	1025	Deciduous forest	Khino monastery	GGBC (CaBOL) team
		ISU	Psocoptera	Ectopsocidae	Ectopsocus briggsi	McLachlan, 1899		Seropian A.	1	96% pure ethanol	Freezer	Adult	Male	Kintrishi National Park	Lesser Causasus	Adjara	Georgia	2018-08-10	Malaise trap 2	41.7294	42.0775	GPS	1025	Deciduous forest	Khino monastery	GGBC (CaBOL) team
		ISU	Psocoptera	Ectopsocidae	Ectopsocus briggsi	McLachlan, 1899		Seropian A.	1	96% pure ethanol	Freezer	Adult	Male	Kintrishi National Park	Lesser Causasus	Adjara	Georgia	2018-08-10	Malaise trap 2	41.7294	42.0775	GPS	1025	Deciduous forest	Khino monastery	GGBC (CaBOL) team
		ISU	Psocoptera	Ectopsocidae	Ectopsocus briggsi	McLachlan, 1899		Seropian A.	1	96% pure ethanol	Freezer	Adult	Male	Kintrishi National Park	Lesser Causasus	Adjara	Georgia	2018-08-10	Malaise trap 2	41.7294	42.0775	GPS	1025	Deciduous forest	Khino monastery	GGBC (CaBOL) team
		ISU	Psocoptera	Ectopsocidae	Ectopsocus briggsi	McLachlan, 1899		Seropian A.	1	96% pure ethanol	Freezer	Adult	Male	Kintrishi National Park	Lesser Causasus	Adjara	Georgia	2018-10-05	Malaise trap 5	41.7434	42.0818	GPS	1252	Deciduous forest	Above the waterfall	GGBC (CaBOL) team
		ISU	Psocoptera	Ectopsocidae	Ectopsocus briggsi	McLachlan, 1899		Seropian A.	1	96% pure ethanol	Freezer	Adult	Male	Kintrishi National Park	Lesser Causasus	Adjara	Georgia	2018-10-19	Malaise trap 2	41.7294	42.0775	GPS	1025	Deciduous forest	Khino monastery	GGBC (CaBOL) team
		ISU	Psocoptera	Ectopsocidae	Ectopsocus briggsi	McLachlan, 1899		Seropian A.	1	96% pure ethanol	Freezer	Adult	Male	Kintrishi National Park	Lesser Causasus	Adjara	Georgia	2018-10-19	Malaise trap 2	41.7294	42.0775	GPS	1025	Deciduous forest	Khino monastery	GGBC (CaBOL) team
		ISU	Psocoptera	Ectopsocidae	Ectopsocus briggsi	McLachlan, 1899		Seropian A.	1	96% pure ethanol	Freezer	Adult	Male	Kintrishi National Park	Lesser Causasus	Adjara	Georgia	2018-10-19	Malaise trap 2	41.7294	42.0775	GPS	1025	Deciduous forest	Khino monastery	GGBC (CaBOL) team
		ISU	Psocoptera	Ectopsocidae	Ectopsocus briggsi	McLachlan, 1899		Seropian A.	1	96% pure ethanol	Freezer	Adult	Male	Kintrishi National Park	Lesser Causasus	Adjara	Georgia	2018-10-19	Malaise trap 2	41.7294	42.0775	GPS	1025	Deciduous forest	Khino monastery	GGBC (CaBOL) team
		ISU	Psocoptera	Ectopsocidae	Ectopsocus briggsi	McLachlan, 1899		Seropian A.	1	96% pure ethanol	Freezer	Adult	Male	Kintrishi National Park	Lesser Causasus	Adjara	Georgia	2018-10-19	Malaise trap 2	41.7294	42.0775	GPS	1025	Deciduous forest	Khino monastery	GGBC (CaBOL) team
		ISU	Psocoptera	Ectopsocidae	Ectopsocus briggsi	McLachlan, 1899		Seropian A.	1	96% pure ethanol	Freezer	Adult	Male	Kintrishi National Park	Lesser Causasus	Adjara	Georgia	2018-11-03	Malaise trap 2	41.7294	42.0775	GPS	1025	Deciduous forest	Khino monastery	GGBC (CaBOL) team
		ISU	Psocoptera	Ectopsocidae	Ectopsocus briggsi	McLachlan, 1899		Seropian A.	1	96% pure ethanol	Freezer	Adult	Male	Kintrishi National Park	Lesser Causasus	Adjara	Georgia	2018-11-03	Malaise trap 2	41.7294	42.0775	GPS	1025	Deciduous forest	Khino monastery	GGBC (CaBOL) team
		ISU	Psocoptera	Ectopsocidae	Ectopsocus briggsi	McLachlan, 1899		Seropian A.	1	96% pure ethanol	Freezer	Adult	Male	Kintrishi National Park	Lesser Causasus	Adjara	Georgia	2018-11-03	Malaise trap 2	41.7294	42.0775	GPS	1025	Deciduous forest	Khino monastery	GGBC (CaBOL) team
		ISU	Psocoptera	Ectopsocidae	Ectopsocus briggsi	McLachlan, 1899		Seropian A.	1	96% pure ethanol	Freezer	Adult	Male	Kintrishi National Park	Lesser Causasus	Adjara	Georgia	2018-11-03	Malaise trap 2	41.7294	42.0775	GPS	1025	Deciduous forest	Khino monastery	GGBC (CaBOL) team
		ISU	Psocoptera	Ectopsocidae	Ectopsocus briggsi	McLachlan, 1899		Seropian A.	1	96% pure ethanol	Freezer	Adult	Male	Kintrishi National Park	Lesser Causasus	Adjara	Georgia	2018-11-03	Malaise trap 2	41.7294	42.0775	GPS	1025	Deciduous forest	Khino monastery	GGBC (CaBOL) team
		ISU	Psocoptera	Ectopsocidae	Ectopsocus briggsi	McLachlan, 1899		Seropian A.	1	96% pure ethanol	Freezer	Adult	Male	Kintrishi National Park	Lesser Causasus	Adjara	Georgia	2018-11-03	Malaise trap 2	41.7294	42.0775	GPS	1025	Deciduous forest	Khino monastery	GGBC (CaBOL) team
[truncated: 807 more rows]
